# Supplementary material for: The Transcription Factor WFZP Interacts with the Chromatin Remodeler TaSYD to Regulate Root Architecture and Nitrogen Uptake Efficiency in Wheat
Source: Adv Sci (Weinh). 2025 Feb 24;12(15):2416433. doi: 10.1002/advs.202416433 (PMC12005776; doi:10.1002/advs.202416433)
Supplement: Supplementary file 2 — Supporting Tables [file ADVS-12-2416433-s002.xlsx]

## Sheet: Table S1
Table S1. Primers and sequences used in this study.
Primer/sequence ID	Sequence (5' → 3')	Description
TaSYD-sgRNA1	GGATGGACTCAAAAGCAGCAGGG	For CRISPR/Cas9-based gene editing
TaSYD-sgRNA2	GAGCAATCACATATACTGCAAGG
RT-TaActin-F	GACCGTATGAGCAAGGAGAT	Primers used for qRT-PCR
RT-TaActin-R	CAATCGCTGGACCTGACTC
RT-TaPLT1-F	ACCACCATGTCCTTCCTGTC
RT-TaPLT1-R	AAGAGCTTCCCGGTGTCCT
RT-TaLAX3-F	GCCGCTCTACTTCGTCTGG
RT-TaLAX3-R	TACACGGTGAAGCTGACGAG
RT-TaYUC-F	TGGAGCTGAAGAACAGCAAG
RT-TaYUC-R	GTGGGACGTTGCTGTGGTAG
RT-TaSYD-F	GCTCGATGGGCTTTGTAGAG
RT-TaSYD-R	GAGGTGCTTTTCTGGCTTTG
RT-TaMYB36-BF	ACTACCTCCGCCCCAACATA
RT-TaMYB36-BR	GCCTCTTGAGCTTGGTGTTC
RT-TaPCR2-B-F	ATCATGCTGCTCACGGGG
RT-TaPCR2-B-R	TGCCATCCGAGGTTCATGT
RT-TaExpansin-B7-D-F	GACTCGCACCTCCACCTTC
RT-TaExpansin-B7-D-R	CACGCACCTTATCATTGTCG
RT-TaCASP-2B1-B-F	AAGTACACCGACATGAAGGCT
RT-TaCASP-2B1-B-R	ACCAGGCGAGCACCCTTC
RT-TaERF3-D-F	TCTCACCGAGCAAGCGACA
RT-TaERF3-D-R	AGGGGGTGGCGGATCTCG
RT-TaExpansinA4-A-F	AGACGAGCAGCAGGGACCA
RT-TaExpansinA4-A-R	GCTGTTGGTGCCGCTAGA
RT-TaSUAR36-F	GGAGTTTGGCTTCACAGGTG
RT-TaSUAR36-R	ACCATGGTGTTGAGAAACGC
RT-TaCRL1-B-F	GTAGCCCTTGACGTCGTTCT
RT-TaCRL1-B-R	CACACATCTTCGCACTCCAG
RT-TaRHD6-D-F	CCTTCCGTGCTCTCGTTC
RT-TaRHD6-D-R	GCCCTGATCTACGTCCATGT
RT-WFZP-2A-F	AACCTCACTTCACTTCTGCCAT
RT-WFZP-2A-R	CTCCGAGAAGGCCATCATC
RT-TaNAR2.1-5D.1-F	TGTCTTTCTTGAGGTCGTCGT
RT-TaNAR2.1-5D.1-R	GAAGGTCAGCCTCTGCTACG
RT-TaNRT2.3-3A.1-F	AGGATCATCAGCCCCATGTA
RT-TaNRT2.3-3A.1-R	GTGCTGACGCAGGTCATCT
RT-TaNAR2.1-6A.1-F	GGCAGGTCTTGTCCTTCTTG
RT-TaNAR2.1-6A.1-R	GAAGGTGAGCCTCTGCTACG
ATAC-Chip-P1-CRL1-F	ATTCTTCTCTGGCCCTGTCC
ATAC-Chip-P1-CRL1-R	GAGACGGCGCTTTCAGTTAG
Chip-P2-CRL11-F	GTCCACGCAGAGCAGCTC
Chip-P2-CRL1-R	TCAGTAACTGCCTTCCTCCTG
ATAC-Chip-P1-RHD6-F	GGAACAGAGGAGACACAGCT
ATAC-Chip-P1-RHD6-R	GGCCGGTACAACAAAACACT
Chip-P2-RHD6-F	ATCATTGCGTTTCCTTGGGG
Chip-P2-RHD6-R	ATGTCGACCTTGGTACCGTT
ATAC-Chip-P1-TaNAR2.1-5D.1-F	TCTTGTTTGGAACGGAAGCG
ATAC-Chip-P1-TaNAR2.1-5D.1-R	AGGTGGTGGAAGGTCAGATC
Chip-P2-TaNAR2.1-5D.1-F	AGACAAGACCTGCCAGTTCA
Chip-P2-TaNAR2.1-5D.1-R	GTAGTAGGTGGCGGTGGG
ATAC-Chip-P1-TaNRT2.3-3A.1-F	CAGATTACCAGCTCGCGAAC
ATAC-Chip-P1-TaNRT2.3-3A.1-R	AAAGATTGCGGTGGTGATCG
Chip-P2-TaNRT2.3-3A.1-F	TCACGCTCATCTACTTCCCG
Chip-P2-TaNRT2.3-3A.1-R	CTGGCTGTAGTACTCCTCCG
ATAC-control1-F	CGAGAGCTGAACACGTGATG
ATAC-control1-R	AAAGTGCTACGAGGTTTGCG
ATAC-control2-F	ATTCTCTCCCCGACGATTGG
ATAC-control2-R	GATGATATGTGGGGTCGGGT
WFZP-BD-F	TGGCCATGGAGGCCGAATTCATGAGCTCTCGCAGCAGCAG	Primers used for vectors construction
WFZP-Total-BD-R	CGACGGATCCCCGGGAATTCTCAGTGGGAGAGGAAGCTGA
WFZP-F1-BD-R	CGACGGATCCCCGGGAATTCTCACCAGAAGCCGGCCACCA
WFZP-F2-BD-R	CGACGGATCCCCGGGAATTCTCACAGGTCGCCGCCGCGGG
WFZP-F3-BD-R	CGACGGATCCCCGGGAATTCTCAGCTGCCGCGCACGTCCA
TaSYD-B-F1-AD-F	CCATGGAGGCCAGTGAATTCATGGCTTCATCACAGCATGT
TaSYD-B-F1-AD-R	TGCCCACCCGGGTGGAATTCTCAACCACCCAAAGAAGATG
WFZP-A-Nluc-F	CACGGGGGACGAGCTCGGTACCATGAGCTCTCGCAGCAGCAG
WFZP-A-Nluc-R	ACGCGTACGAGATCTGGTCGACGTGGGAGAGGAAGCTGA
TaSYD-F1-CLUC-F	TACGCGTCCCGGGGCGGTACCATGGCTTCATCACAGCATGT
TaSYD-F1-CLUC-R	ACGAAAGCTCTGCAGGTCGACTCAACCACCCAAAGAAGATG
TaSYD-F1-MYC-F	AATCGACTCTAGAGCCCGGGATGGCTTCATCACAGCATGT
TaSYD-F1-MYC-R	TGGAAAAGAGGTACCCGGGAACCACCCAAAGAAGATGGTC
WFZP-A-GFP-F	TACACCAAATCGACTCTAGAATGAGCTCTCGCAGCAGCAG
WFZP-A-GFP-R	ATAGGTACCCGGGCTCTAGAGTGGGAGAGGAAGCTGA
TaSYD-B-F1-His-F	GATATCGGATCCGAATTCATGGCTTCATCACAGCATGT
TaSYD-B-F1-His-R	GGCCGCAAGCTTGTCGACTCAACCACCCAAAGAAGATG
GST-WFZP-A-F	TCGGATCTGGTTCCGCGTGGATCCATGAGCTCTCGCAGCAGCAG
GST-WFZP-A-R	GGCCGCTCGAGTCGACCCGGGAATTCCGTGGGAGAGGAAGCTGA
GST-TaSYD-B-F1-F	TCGGATCTGGTTCCGCGTGGATCCATGGCTTCATCACAGCATGT
GST-TaSYD-B-F1-R	GGCCGCTCGAGTCGACCCGGGAATTCTCAACCACCCAAAGAAGATG
p207-TaNRT2.1-6A.1-F	GGGGACAAGTTTGTACAAAAAAGCAGGCTTCGGAGAGGCTAAACCACCCTT
p207-TaNRT2.1-6A.1-R	GGGGACCACTTTGTACAAGAAAGCTGGGTCTATCTACTGATCTAGCTTGA
p207-TaNAR2.1-5D.1-F	GGGGACAAGTTTGTACAAAAAAGCAGGCTTCGAAGTACTTGAGTCCGGTTC
p207-TaNAR2.1-5D.1-R	GGGGACCACTTTGTACAAGAAAGCTGGGTCACCAGCTTCGACTGTGCCAT
p207-TaNRT2.3-3A.1-F	GGGGACAAGTTTGTACAAAAAAGCAGGCTTCTTTCTGTATAGTACCAAAGA
p207-TaNRT2.3-3A.1-R	GGGGACCACTTTGTACAAGAAAGCTGGGTCGGCTTCGACTCCCCCTCCAT
p207-TaRHD6-F	GGGGACAAGTTTGTACAAAAAAGCAGGCTTCCCATCTCACAAAATCCATG
p207-TaRHD6-R	GGGGACCACTTTGTACAAGAAAGCTGGGTCGATCAGGATCACGTAGCTA
p207-TaCRL1-F	GGGGACAAGTTTGTACAAAAAAGCAGGCTTCTAACAGATGTGAGAT
p207-TaCRL1-R	GGGGACCACTTTGTACAAGAAAGCTGGGTCCGTCGCCGTAGTCGA
Bio-TaCRL1-F	ATATAGTTGAGCCCGTGGCCGACTGTGCGATGTGACGTG	Primers/Probes used for EMSA
Bio-TaCRL1-R	CACGTCACATCGCACAGTCGGCCACGGGCTCAACTATAT
Bio-TaRHD6-F	GCGGCATGTATATATAGCCGGCGCATGGCGCGAAGGCAG
Bio-TaRHD6-R	CTGCCTTCGCGCCATGCGCCGGCTATATATACATGCCGC
Bio-TaNAR2.1-5D.1-F	AGCCCCATCCATCAAACCGCCGCAACCTTCTCCGACCGA
Bio-TaNAR2.1-5D.1-R	TCGGTCGGAGAAGGTTGCGGCGGTTTGATGGATGGGGCT
Bio-TaNRT2.1-6A.1-F	GGCGCGGAGATGCGCGCGGCGGCGAGGTTAATCGCGCTA
Bio-TaNRT2.1-6A.1-R	TAGCGCGATTAACCTCGCCGCCGCGCGCATCTCCGCGCC
Bio-TaNRT2.3-3A.1-F	TCCCCCGTTGCCCTCTCGCCGTCCCCAACCGTTGCGCTA
Bio-TaNRT2.3-3A.1-R	TAGCGCAACGGTTGGGGACGGCGAGAGGGCAACGGGGGA

## Sheet: Table S2
Table S2.Co-DEGs identified in wfzp mutant lines relative to the wild type background.
GeneID	wfzp#2 vs Fielder		wfzp#4 vs Fielder		start	end	strand	cs_description	regulation
	log2FoldChange	P value	log2FoldChange	P value
BAE47658	1.75053	7.07426e-05	1.59809	0.00263758	6832	8361	+	ATP synthase subunit alpha [Source:UniProtKB/TrEMBL;Acc:Q332R4]	up
BAE47694	1.96332	2.95074e-07	1.52304	0.000306198	409840	415846	+	NADH dehydrogenase [Source:UniProtKB/TrEMBL;Acc:Q36813]	up
TraesCS1A02G000200	2.8183	9.73263e-11	2.94281	5.15919e-10	70239	89245	+	Latent-transforming growth factor beta-binding protein 3	up
TraesCS1A02G000300	3.54587	2.06886e-26	2.91338	6.40306e-22	95906	104903	+	Coiled-coil domain-containing protein	up
TraesCS1A02G000400	3.417	6.52356e-28	3.24411	2.01657e-27	102794	122504	+	ATP synthase gamma chain	up
TraesCS1A02G000500	3.27663	1.6832e-21	2.97577	2.35939e-15	149490	154559	-	Polyketide cyclase/dehydrase and lipid transport superfamily protein	up
TraesCS1A02G000700	2.55389	6.47223e-07	2.29959	6.5563e-06	169592	169969	-	lectin protein kinase family protein	up
TraesCS1A02G000800	3.08923	4.03071e-30	2.39484	4.74349e-15	180175	180552	-	Protein TAR1	up
TraesCS1A02G000900	3.31426	7.19021e-16	3.16371	8.55703e-36	233818	245051	+	Homogentisate 1,2-dioxygenase	up
TraesCS1A02G001000	2.93141	1.0685e-05	2.83202	0.000164207	270605	272936	-	Mediator of RNA polymerase II transcription subunit 12	up
TraesCS1A02G001100	3.29991	4.2229e-09	3.11585	6.05725e-09	269472	289602	-	Mediator of RNA polymerase II transcription subunit 12	up
TraesCS1A02G001200	3.95164	3.97197e-06	3.57031	3.66911e-05	287697	287957	+	TRICHOME BIREFRINGENCE-LIKE 26	up
TraesCS1A02G001300	3.85892	0.000754337	3.56156	7.37202e-08	297266	297652	+	lectin protein kinase family protein	up
TraesCS1A02G001400	3.39149	4.25895e-26	3.00958	3.02666e-26	294611	305428	-	lectin protein kinase family protein	up
TraesCS1A02G001500	3.57098	2.40591e-09	2.52258	5.3055e-14	326099	326518	+	Senescence-associated protein, putative	up
TraesCS1A02G015900	1.18577	8.95296e-14	1.04621	3.22572e-10	8325715	8329799	+	Serine/threonine-protein kinase	up
TraesCS1A02G016100	2.00287	4.73744e-29	1.55041	3.19559e-15	8341907	8344730	+	Serine/threonine-protein kinase	up
TraesCS1A02G016800	1.36883	9.77886e-09	1.42321	5.83107e-09	9103014	9104091	-	Glutathione S-transferase	up
TraesCS1A02G025500	2.59121	1.76817e-28	1.3641	2.5219e-06	12207569	12216167	-	NBS-LRR disease resistance protein, putative, expressed	up
TraesCS1A02G060200	1.48903	4.39728e-14	1.40506	5.14698e-12	41366887	41368490	-	Zinc finger family protein	up
TraesCS1A02G065400	2.24298	6.20219e-21	1.94851	1.67882e-14	47799453	47806227	+	Nuclear pore complex protein Nup98-Nup96	up
TraesCS1A02G070600	1.05767	1.30428e-16	1.05372	5.0505e-14	53454198	53457285	-	Kinase family protein	up
TraesCS1A02G077600	1.05395	1.64796e-10	1.21535	3.98415e-13	60354403	60358841	-	RNA polymerase II subunit B1 CTD phosphatase RPAP2, putative	up
TraesCS1A02G085600	1.22783	1.24364e-34	1.34332	5.12588e-34	71689760	71695155	+	Aminotransferase	up
TraesCS1A02G093300	1.17364	5.53578e-31	1.23125	1.33488e-27	86235469	86240447	+	Glucan 1,3-beta-glucosidase	up
TraesCS1A02G116900	1.53699	2.96171e-25	1.66067	3.01189e-23	124180828	124181726	-	3-isopropylmalate dehydratase large subunit	up
TraesCS1A02G117400	2.06541	1.18953e-31	2.27245	4.14573e-36	124786602	124787399	-	Pentatricopeptide repeat-containing protein	up
TraesCS1A02G125500	1.76251	2.14052e-13	1.2843	1.31927e-06	149510430	149514777	-	Zinc transporter	up
TraesCS1A02G139900	1.04239	2.13544e-17	1.30374	1.23572e-22	237744624	237746433	+	Heavy metal-associated protein	up
TraesCS1A02G141900	1.40219	2.27729e-25	1.76249	6.72242e-36	241677702	241679636	-	RING finger protein	up
TraesCS1A02G165700	1.03144	0.00933369	1.10141	0.00504923	298557743	298566718	+	Chloroplast inner envelope protein, putative, expressed	up
TraesCS1A02G169500	1.87507	2.70629e-15	1.46819	1.30256e-08	302198139	302200788	-	Protein NEOXANTHIN-DEFICIENT 1	up
TraesCS1A02G174800	3.49595	3.00675e-29	3.60491	7.4934e-30	312583634	312585896	+	Nucleotide binding, putative	up
TraesCS1A02G175500	1.53116	6.12969e-08	1.52127	3.54509e-08	313489231	313491849	+	Low-temperature-induced 65 kDa protein	up
TraesCS1A02G178800	5.15489	2.51432e-10	5.75824	4.8816e-13	323286030	323286972	-	DUF241 domain protein (DUF241)	up
TraesCS1A02G185700	2.56104	3.33527e-07	3.17154	7.92233e-12	336475940	336477065	+	Heavy metal transport/detoxification superfamily protein	up
TraesCS1A02G194200	2.88709	4.89927e-104	3.35142	3.2456e-129	351474705	351476085	-	Tetratricopeptide repeat (TPR)-like superfamily protein	up
TraesCS1A02G195500	1.69466	1.36906e-07	1.06504	0.00293191	353256784	353259995	-	Shikimate kinase	up
TraesCS1A02G195700	1.64445	7.29755e-33	1.53255	9.62562e-25	353625764	353631621	-	Lysine-specific demethylase	up
TraesCS1A02G195900	1.35167	2.31004e-14	1.49967	3.91022e-16	353913629	353917286	+	Xyloglucan endotransglucosylase/hydrolase	up
TraesCS1A02G196600	1.40011	1.91159e-28	1.46671	1.9925e-23	354937759	354940442	-	Choline-phosphate cytidylyltransferase	up
TraesCS1A02G203200	2.36236	9.92795e-54	2.57927	5.89007e-59	364655697	364656832	+	Expansin-like protein	up
TraesCS1A02G205100	2.21401	6.0514e-48	2.28513	6.44209e-43	367381194	367383318	+	RING/U-box superfamily protein	up
TraesCS1A02G220500	1.69461	0.000690846	1.92398	5.42543e-05	389798305	389802522	+	Cell number regulator 6	up
TraesCS1A02G228200	1.15128	4.29544e-09	1.00797	2.85521e-07	399471123	399474373	-	Phosphatase 2C family protein	up
TraesCS1A02G231200	1.53046	1.55374e-21	1.84154	2.13568e-26	403830277	403831326	-	Ethylene-responsive transcription factor	up
TraesCS1A02G232200	1.0343	0.000332724	1.19703	2.71113e-05	405681899	405682862	+	Late embryogenesis abundant (LEA) hydroxyproline-rich glycoprotein family	up
TraesCS1A02G238600	3.16018	2.47147e-27	3.5996	2.46506e-34	425252499	425258158	-	Subtilisin-like protease	up
TraesCS1A02G238700	1.05795	5.48824e-16	1.38037	1.37508e-23	425255500	425265407	-	L-lactate dehydrogenase	up
TraesCS1A02G238800	1.66563	1.33692e-23	2.0008	3.41142e-29	425680688	425681800	-	Calcium binding protein	up
TraesCS1A02G240400	2.12853	8.20726e-11	2.34475	3.60219e-13	427520651	427528030	-	1,4-alpha-glucan branching enzyme GlgB 1	up
TraesCS1A02G242100	1.30751	9.33527e-23	1.37933	3.48141e-23	430231589	430234732	+	Kinase family protein	up
TraesCS1A02G249500	1.19295	0.000416537	1.40266	2.74189e-05	441751925	441756669	+	Protein kinase	up
TraesCS1A02G253200	3.24501	1.19387e-65	1.25689	2.93066e-07	444768026	444776770	+	Pyruvate, phosphate dikinase	up
TraesCS1A02G257200	1.10814	4.57231e-05	1.63006	4.72047e-10	449518415	449520334	-	ATP-dependent zinc metalloprotease FtsH	up
TraesCS1A02G271000	3.79881	1.69473e-12	3.15564	9.98056e-08	464911387	464912944	+	transmembrane protein, putative (DUF1218)	up
TraesCS1A02G290100	1.20765	1.18562e-07	1.03707	1.80932e-05	486896765	486897070	+	G1/S-specific cyclin-E protein	up
TraesCS1A02G295600	1.2577	6.99744e-06	1.16315	0.000108448	490509793	490525089	-	Chaperone DnaK	up
TraesCS1A02G298300	1.73509	6.25628e-06	1.1206	0.00961109	493266690	493267575	+	tRNA (guanine-N(7)-)-methyltransferase	up
TraesCS1A02G305200	1.38182	4.65619e-09	1.34619	1.32347e-07	497862698	497868466	-	Protein DETOXIFICATION	up
TraesCS1A02G305300	1.25166	0.000216906	1.63679	6.84336e-07	497902190	497902938	+	Sec14p-like phosphatidylinositol transfer family protein	up
TraesCS1A02G307800	1.14006	1.91368e-09	1.19763	1.15423e-09	499194444	499196325	-	F-box protein	up
TraesCS1A02G309600	3.21016	2.27448e-05	3.77581	7.95024e-08	500560114	500562057	+	Double-strand-break repair protein rad21 homolog	up
TraesCS1A02G310500	1.24087	4.57625e-34	1.41252	1.93952e-36	501026260	501031427	+	Cytochrome P450	up
TraesCS1A02G314300	1.31142	8.13612e-23	1.38919	1.09643e-23	505924971	505926207	-	Ethylene-responsive factor-like transcription factor	up
TraesCS1A02G315400	1.07207	1.28331e-12	1.09776	3.93931e-12	506998391	507003396	+	E3 ubiquitin-protein ligase	up
TraesCS1A02G340100	3.63871	1.41548e-33	3.62101	3.14652e-33	530257082	530260545	-	ATP-dependent chaperone ClpB	up
TraesCS1A02G343300	1.12577	1.29471e-12	1.26292	8.02832e-15	531877397	531880159	-	Auxin-responsive protein	up
TraesCS1A02G344000	1.57084	1.10156e-58	1.90137	9.81533e-73	532248856	532254040	+	ATP-dependent 6-phosphofructokinase	up
TraesCS1A02G344300	1.21568	6.16848e-14	1.05048	4.05772e-10	532378806	532385116	+	Protein kinase, putative	up
TraesCS1A02G346500	2.52464	9.11456e-25	2.79405	3.0958e-27	532967313	532968546	-	Zinc finger CCCH domain-containing protein	up
TraesCS1A02G347000	1.29209	9.99016e-05	1.43104	2.17351e-05	533211925	533213298	-	Late embryogenesis abundant hydroxyproline-rich glycoprotein	up
TraesCS1A02G353600	4.31384	2.03465e-19	4.48614	2.17872e-20	537048270	537049509	+	Dihydroxy-acid dehydratase	up
TraesCS1A02G365300	1.5287	2.56765e-06	1.46935	2.23458e-05	544492734	544494956	+	Pectin lyase-like superfamily protein	up
TraesCS1A02G366200	1.50476	4.97995e-09	1.4443	4.08068e-08	545008245	545009717	-	MYB transcription factor	up
TraesCS1A02G369300	2.57853	1.3969e-10	2.95349	2.88854e-15	547016778	547022195	-	Myosin-H heavy chain	up
TraesCS1A02G370100	4.55555	1.15956e-100	4.74067	2.15865e-104	547391832	547395833	-	Alcohol dehydrogenase	up
TraesCS1A02G370600	2.08211	5.24309e-10	2.38938	3.2353e-13	547886643	547887899	+	Ethylene-responsive transcription factor	up
TraesCS1A02G375600	1.24699	6.33838e-20	1.10135	2.48342e-14	550311432	550314872	-	Heat shock transcription factor	up
TraesCS1A02G380900	1.65113	1.36217e-32	1.62233	1.81566e-24	551874880	551879890	+	Protein DETOXIFICATION	up
TraesCS1A02G394400	1.13905	4.24932e-14	1.20659	4.19703e-14	560402035	560407035	-	Structural constituent of cell wall	up
TraesCS1A02G395300	1.24266	4.8095e-11	1.19449	1.44003e-09	560960167	560962803	-	Chaperone protein dnaJ	up
TraesCS1A02G406300	1.39812	0.00012181	1.06341	0.00674608	568788864	568790654	+	Iron-sulfur cluster assembly protein	up
TraesCS1A02G416700	2.23384	7.92354e-06	2.32478	4.75039e-06	574938084	574938521	-	Programmed cell death protein 4	up
TraesCS1A02G424500	2.99822	2.17537e-37	3.09423	1.00261e-40	579574092	579576186	-	S-type anion channel	up
TraesCS1A02G426800	1.54003	0.0038263	1.84029	0.000525588	581506401	581507597	+	Polypyrimidine tract-binding-like protein, putative	up
TraesCS1A02G429800	2.58272	9.20631e-13	3.33923	8.49393e-24	582841107	582843003	+	ATP-dependent zinc metalloprotease FtsH	up
TraesCS1B02G021100	1.88595	3.62851e-08	1.56042	2.04183e-05	9714789	9715802	-	Glutathione S-transferase	up
TraesCS1B02G048200	3.31993	8.83254e-130	1.50481	2.71881e-17	28322038	28324849	-	Phenylalanine ammonia-lyase	up
TraesCS1B02G076100	2.87337	8.40481e-159	3.31898	2.25007e-178	58930827	58933501	+	Receptor-like protein kinase	up
TraesCS1B02G083500	1.60065	3.22622e-27	1.48154	1.58876e-18	67533790	67540920	+	Nuclear pore complex protein Nup98-Nup96	up
TraesCS1B02G084000	1.07	0.00207179	1.4847	5.71479e-06	68085677	68087343	-	Protamine P1 family protein	up
TraesCS1B02G085000	1.33942	3.315e-15	1.52192	3.41135e-15	69824187	69826314	+	Kinase family protein	up
TraesCS1B02G087000	3.25497	1.15889e-19	3.11596	1.72656e-21	80709160	80709456	-	ATP synthase gamma chain	up
TraesCS1B02G087200	5.53796	1.32043e-06	4.62675	0.000139024	80845842	80846138	-	3-isopropylmalate dehydratase large subunit 1	up
TraesCS1B02G097400	2.0174	2.96968e-44	2.23246	8.56941e-47	101590463	101591951	-	Glutathione S-transferase	up
TraesCS1B02G100000	1.05942	2.06183e-06	1.10087	2.15655e-06	108092582	108093989	-	Chitinase	up
TraesCS1B02G102700	1.24124	1.07392e-40	1.31431	2.59575e-38	112748629	112753960	+	Aminotransferase	up
TraesCS1B02G121600	1.32894	2.474e-36	1.45137	1.42624e-36	144925967	144932226	+	Glucan 1,3-beta-glucosidase	up
TraesCS1B02G130000	2.26804	2.63358e-34	3.38066	4.16526e-88	160484172	160487855	+	Cytochrome P450	up
TraesCS1B02G144500	1.91129	4.22164e-10	1.62526	4.50831e-07	196461659	196465195	-	Zinc transporter	up
TraesCS1B02G159800	1.21085	1.49356e-18	1.72908	3.55606e-35	272406349	272408379	+	RING finger protein	up
TraesCS1B02G167700	1.36899	2.70342e-21	1.25112	1.1771e-14	297056666	297061605	+	Receptor protein kinase, putative	up
TraesCS1B02G182400	2.96267	3.6452e-08	3.34667	7.90515e-11	329372817	329379656	+	Chloroplast inner envelope protein, putative, expressed	up
TraesCS1B02G187500	1.61714	1.32013e-16	1.67406	1.71692e-16	335732515	335735139	+	Protein NEOXANTHIN-DEFICIENT 1	up
TraesCS1B02G201500	6.0719	3.52227e-18	6.26977	4.51182e-19	360984137	360985073	+	DUF241 domain protein (DUF241)	up
TraesCS1B02G209200	2.6423	1.11143e-66	2.92136	2.37449e-70	378943717	378945066	-	Tetratricopeptide repeat (TPR)-like superfamily protein	up
TraesCS1B02G218700	2.59586	3.54775e-66	2.64455	5.20013e-62	396116888	396118916	+	RING/U-box superfamily protein	up
TraesCS1B02G220600	1.07582	5.89991e-18	1.24706	4.29343e-22	397666794	397670250	-	Metallo-beta-lactamase-like	up
TraesCS1B02G243200	1.14595	2.22345e-15	1.477	1.48601e-20	432116599	432117724	+	Ethylene-responsive transcription factor	up
TraesCS1B02G248600	4.21649	3.25479e-10	4.89577	1.91381e-14	439498573	439499895	+	Eukaryotic peptide chain release factor subunit 1-1	up
TraesCS1B02G250900	2.25593	3.7051e-35	2.47575	1.27885e-42	442970395	442970964	-	Calcium binding protein	up
TraesCS1B02G263100	1.4797	8.71643e-24	1.84144	6.72566e-33	462798356	462800057	+	Basic 7S globulin	up
TraesCS1B02G267700	2.13632	5.25648e-10	2.5173	1.15328e-14	470716305	470718103	-	ATP-dependent zinc metalloprotease FtsH	up
TraesCS1B02G281100	1.63045	6.5111e-05	1.0731	0.00799508	489249385	489253102	-	Kinase family protein	up
TraesCS1B02G283100	1.73671	3.74646e-06	1.59403	2.34901e-05	492296686	492298709	-	neurofilament triplet H protein-like protein	up
TraesCS1B02G293000	1.00134	1.76951e-18	1.25067	3.87599e-25	510796906	510803198	+	ATP-dependent zinc metalloprotease FtsH	up
TraesCS1B02G315900	2.68784	9.80172e-59	2.74339	9.31457e-55	540313752	540319802	-	Protein DETOXIFICATION	up
TraesCS1B02G316000	1.19606	9.16466e-05	1.3891	8.29656e-06	540365845	540366598	+	Transmembrane protein, putative	up
TraesCS1B02G316700	7.32014	2.07342e-22	4.27505	1.41868e-06	541010975	541012480	-	Lipid-transfer protein	up
TraesCS1B02G320200	4.70036	8.19219e-14	2.9415	0.000145918	544586604	544586900	+	Mediator of RNA polymerase II transcription subunit 12	up
TraesCS1B02G320300	3.66711	1.04945e-07	3.85855	6.37835e-08	544614002	544614298	+	ATP synthase gamma chain	up
TraesCS1B02G321800	1.32378	1.26255e-34	1.67355	6.51224e-49	546146134	546150810	+	Cytochrome P450	up
TraesCS1B02G327300	1.23675	1.54137e-20	1.38551	3.07229e-23	553553685	553558738	+	E3 ubiquitin-protein ligase	up
TraesCS1B02G352400	2.29304	6.3104e-57	2.01736	2.38244e-38	583207513	583211127	-	ATP-dependent chaperone ClpB	up
TraesCS1B02G355700	1.26492	9.28807e-24	1.54711	5.30849e-29	585073334	585076975	-	Receptor-like protein kinase	up
TraesCS1B02G357000	2.07425	4.82232e-96	2.52077	3.66919e-115	586297635	586303171	+	ATP-dependent 6-phosphofructokinase	up
TraesCS1B02G360300	3.17717	3.56276e-73	3.64277	9.83444e-81	588821522	588822758	-	Zinc finger CCCH domain-containing protein	up
TraesCS1B02G361400	1.39101	1.56298e-11	1.47356	4.38447e-12	589896720	589898622	-	Glycosyltransferase	up
TraesCS1B02G365100	2.456	5.73447e-09	3.18811	5.05389e-17	596038562	596039233	+	senescence regulator (Protein of unknown function, DUF584)	up
TraesCS1B02G381500	1.18014	0.00215962	1.39063	0.000251973	614292094	614293204	+	Late embryogenesis abundant protein	up
TraesCS1B02G382800	1.4727	0.000189169	1.72355	6.64199e-06	614967890	614969988	+	Pectin lyase-like superfamily protein	up
TraesCS1B02G385300	1.48026	0.000201397	1.93992	2.85113e-07	618906730	618908049	-	Protein kinase-like	up
TraesCS1B02G389200	6.70218	2.85437e-238	5.36813	1.13267e-132	622706402	622708971	-	Alcohol dehydrogenase	up
TraesCS1B02G390700	3.2961	6.22511e-09	3.04028	1.44856e-07	624019089	624019226	+	Rotundifolia-like protein	up
TraesCS1B02G392300	1.08142	1.06363e-08	1.18847	2.11596e-09	625145121	625146698	+	AP2/B3 transcription factor family protein	up
TraesCS1B02G396000	1.20578	4.85941e-17	1.10204	1.23202e-12	627926374	627929516	-	Heat shock transcription factor	up
TraesCS1B02G403900	1.42711	8.19594e-09	1.45663	5.62889e-09	633260182	633260807	-	Avr9/Cf-9 rapidly elicited protein	up
TraesCS1B02G422000	2.43487	1.90295e-05	3.15676	3.73539e-10	645340575	645340838	+	Clavata3/ESR (CLE) gene family member	up
TraesCS1B02G422400	1.27066	3.27997e-20	1.22042	2.09429e-17	645510939	645514664	+	Structural constituent of cell wall	up
TraesCS1B02G446500	1.37109	6.58965e-16	1.70437	4.86755e-22	666535726	666539402	-	Kinase family protein	up
TraesCS1B02G446900	3.22239	3.31711e-05	3.29776	1.44357e-05	666826251	666826688	-	Programmed cell death-4	up
TraesCS1B02G449700	1.32003	4.37694e-12	1.19574	1.64044e-09	668128722	668133731	-	Glucose-1-phosphate adenylyltransferase	up
TraesCS1B02G456200	1.42922	1.35325e-09	1.26238	1.53512e-07	670899372	670901711	+	S-type anion channel	up
TraesCS1B02G456500	3.73217	7.01017e-20	3.48715	2.7783e-16	670956584	670958739	+	S-type anion channel	up
TraesCS1B02G464900	1.90061	1.5678e-21	1.99916	4.82985e-22	676070193	676072439	+	ATP-dependent zinc metalloprotease FtsH	up
TraesCS1B02G472200	1.15885	2.93363e-20	1.33705	3.42419e-23	680162318	680165052	-	2-aminoethanethiol dioxygenase	up
TraesCS1D02G004500	1.01701	0.00160676	1.03426	0.0028173	2119146	2122106	-	Cytochrome P450	up
TraesCS1D02G032800	2.56608	1.19425e-08	1.9765	0.000140241	13202509	13206268	-	Myb/SANT-like DNA-binding domain protein	up
TraesCS1D02G041200	1.01828	3.27514e-24	1.05926	3.07249e-21	20043651	20050383	+	Glucose-6-phosphate isomerase	up
TraesCS1D02G053800	2.08654	9.00946e-55	1.71729	1.1142e-29	34944703	34946404	-	Protein aluminum sensitive 3	up
TraesCS1D02G059500	3.0488	6.48766e-143	3.18193	6.57428e-138	39789623	39791971	+	Receptor-like protein kinase	up
TraesCS1D02G061200	1.31816	1.86776e-08	1.27192	3.61969e-07	41565207	41566584	-	Zinc finger family protein	up
TraesCS1D02G065700	1.44834	1.16833e-08	2.30206	1.69675e-23	47320714	47323849	-	Sugar transporter, putative	up
TraesCS1D02G066100	1.2706	9.71046e-06	1.24305	2.6261e-05	47872956	47879800	+	Nuclear pore complex protein Nup98-Nup96	up
TraesCS1D02G067700	1.01258	9.45863e-12	1.40552	1.80466e-17	49585636	49588839	+	Kinase family protein	up
TraesCS1D02G069800	1.31855	1.06615e-09	1.3651	1.51953e-09	50719578	50720259	-	Peptide methionine sulfoxide reductase MsrB	up
TraesCS1D02G077400	1.42912	1.96917e-28	1.5607	5.02739e-31	59513558	59517250	+	Transmembrane protein, putative	up
TraesCS1D02G077600	1.34666	1.10139e-19	1.29515	3.8783e-17	59522811	59528496	-	Long-Chain Acyl-CoA Synthetase	up
TraesCS1D02G078600	1.01739	0.000245719	1.3313	1.86159e-06	60316834	60318526	+	MYB transcription factor	up
TraesCS1D02G118000	1.68073	1.94513e-38	1.96567	1.83614e-41	114064549	114065277	-	Plant/MSJ11-3 protein, putative	up
TraesCS1D02G119900	1.21554	5.51103e-07	1.12912	3.67674e-05	116945495	116946048	+	Rotundifolia-like protein	up
TraesCS1D02G128000	1.10705	0.000713081	1.17998	0.000442419	141274457	141277295	+	Zinc transporter	up
TraesCS1D02G141000	1.40147	1.21779e-22	1.81117	1.69649e-33	194221690	194223620	-	RING finger protein	up
TraesCS1D02G163800	1.08414	5.26007e-05	1.16664	7.04883e-05	233928256	233930798	-	Low-temperature-induced 65 kDa protein	up
TraesCS1D02G167400	1.27794	3.19973e-12	1.34471	1.12489e-12	238467927	238470920	-	Protein NEOXANTHIN-DEFICIENT 1	up
TraesCS1D02G175000	1.63153	7.34735e-09	1.33203	2.96099e-06	249136604	249142807	-	Chloroplast inner envelope protein, putative, expressed	up
TraesCS1D02G177300	4.59526	2.64445e-27	4.44382	1.40602e-24	252487861	252488664	-	DUF241 domain protein (DUF241)	up
TraesCS1D02G208400	2.1631	7.47138e-51	2.41655	7.49221e-50	294405087	294407320	+	RING/U-box superfamily protein	up
TraesCS1D02G210100	1.08122	9.23866e-22	1.2879	3.87141e-27	296167616	296171013	-	Metallo-beta-lactamase-like	up
TraesCS1D02G239000	1.35703	1.2152e-20	1.80785	1.29364e-35	328797329	328798323	-	Calcium binding protein	up
TraesCS1D02G249300	1.26645	0.00039404	1.3693	0.000142289	342126293	342130913	+	Endo-1,3;1,4-beta-D-glucanase	up
TraesCS1D02G251700	1.19247	2.02201e-26	1.34567	6.78119e-27	344131866	344133176	+	Eukaryotic aspartyl protease family protein, putative	up
TraesCS1D02G252900	1.05524	1.6446e-23	1.14081	8.32727e-19	345264118	345282757	-	Pyruvate, phosphate dikinase	up
TraesCS1D02G264000	1.18899	1.59637e-05	1.0554	0.000774724	359776859	359779182	-	Pectinesterase	up
TraesCS1D02G271200	1.50956	2.03478e-14	1.28292	6.11073e-10	365794621	365796138	+	transmembrane protein, putative (DUF1218)	up
TraesCS1D02G276600	1.95573	4.13478e-19	1.79121	2.50638e-13	373116075	373117655	+	Cytochrome P450	up
TraesCS1D02G282900	1.07093	1.15641e-18	1.44669	5.21941e-29	381009927	381016026	+	ATP-dependent zinc metalloprotease FtsH	up
TraesCS1D02G304800	2.04898	3.67732e-47	1.68701	4.69563e-29	402320212	402326064	-	Protein DETOXIFICATION	up
TraesCS1D02G307200	1.62785	1.09943e-15	1.56296	6.2914e-14	403706777	403708739	-	F-box protein	up
TraesCS1D02G310000	1.43934	5.07137e-48	1.62134	1.87372e-47	405803150	405808072	+	Cytochrome P450	up
TraesCS1D02G312600	1.81663	1.40085e-07	2.33619	1.03559e-13	408431786	408435115	+	Glycerol-3-phosphate dehydrogenase [NAD(+)]	up
TraesCS1D02G325900	4.17749	8.8523e-26	3.99785	3.70552e-22	418669902	418670384	-	TRAF-like superfamily protein	up
TraesCS1D02G334800	1.43299	4.9431e-06	1.46464	4.36437e-06	424987031	424990036	+	Lysine--trna ligase	up
TraesCS1D02G335700	1.00709	6.07105e-06	1.19281	7.7943e-08	426161567	426166817	+	Mitochondrial import inner membrane translocase subunit TIM50	up
TraesCS1D02G342100	2.28247	3.0216e-46	1.98649	1.84425e-30	431826203	431829795	-	ATP-dependent chaperone ClpB	up
TraesCS1D02G344100	1.98257	5.15298e-21	1.91338	1.98055e-17	432797791	432801472	+	Pectinesterase	up
TraesCS1D02G344700	1.17165	8.80345e-27	1.12539	1.92866e-22	433213314	433216933	-	Receptor-like protein kinase	up
TraesCS1D02G346200	2.01429	4.02689e-101	2.37564	3.74456e-117	433911304	433916828	+	ATP-dependent 6-phosphofructokinase	up
TraesCS1D02G346700	2.46271	6.22343e-24	1.46197	3.10523e-07	434239997	434244806	+	Receptor protein kinase, putative	up
TraesCS1D02G349200	3.69823	1.23229e-35	3.78021	1.93996e-33	435534760	435535560	-	Zinc finger CCCH domain-containing protein	up
TraesCS1D02G350100	1.57961	1.60158e-13	1.81604	1.43353e-17	436085585	436087356	-	Glycosyltransferase	up
TraesCS1D02G353800	2.64596	1.16773e-30	3.24142	6.1929e-49	439305464	439306254	+	senescence regulator (Protein of unknown function, DUF584)	up
TraesCS1D02G376300	3.45119	4.46599e-247	3.69059	5.27863e-219	452625185	452627671	-	Alcohol dehydrogenase	up
TraesCS1D02G376600	1.52139	1.72445e-07	1.63648	2.22011e-09	453181576	453182804	+	Ethylene-responsive transcription factor	up
TraesCS1D02G376700	1.2041	0.000347927	1.57013	7.32915e-07	453199514	453200733	+	Ethylene-responsive transcription factor	up
TraesCS1D02G378400	1.14166	5.58845e-05	1.13145	6.6093e-05	454456730	454458522	-	AP2/B3 transcription factor family protein	up
TraesCS1D02G378900	1.10122	1.13785e-15	1.35741	3.88383e-18	454812639	454814248	+	AP2/B3 transcription factor family protein	up
TraesCS1D02G382900	1.21757	1.64989e-17	1.02315	1.15832e-11	457849426	457852410	-	Heat shock transcription factor	up
TraesCS1D02G383700	1.23162	8.88443e-07	1.00777	0.000154632	458136620	458141495	-	F-box protein	up
TraesCS1D02G388600	1.27174	9.09103e-12	1.31068	5.96965e-10	460789199	460794120	+	Protein DETOXIFICATION	up
TraesCS1D02G389100	1.90186	2.08377e-09	2.09014	2.69251e-10	460982006	460982659	-	Avr9/Cf-9 rapidly elicited protein	up
TraesCS1D02G389200	1.47868	3.24617e-07	1.34721	7.87312e-06	460995287	460995553	-	Avr9/Cf-9 rapidly elicited protein	up
TraesCS1D02G396600	1.15387	1.14392e-17	1.11352	7.64644e-13	464801853	464802597	-	Histone H2B	up
TraesCS1D02G402000	1.20987	3.86714e-23	1.39686	1.12917e-22	467595871	467599746	+	Structural constituent of cell wall	up
TraesCS1D02G409200	2.30898	2.98036e-11	3.01047	1.17688e-21	471113837	471115371	-	F-box family protein	up
TraesCS1D02G423800	1.19114	3.00983e-22	1.97685	6.11786e-55	478411677	478415662	-	Kinase family protein	up
TraesCS1D02G424500	1.57279	0.000346785	1.80108	2.31137e-05	478819630	478820055	-	Programmed cell death protein 4	up
TraesCS1D02G425200	1.5068	2.38338e-07	1.56938	8.4969e-08	479119488	479120955	-	DUF1645 family protein	up
TraesCS1D02G426300	2.05694	0.000219674	1.80555	0.00197067	479540271	479541023	+	Zinc finger homeodomain protein 1	up
TraesCS1D02G427400	1.31387	4.48291e-12	1.1989	1.18733e-09	479889259	479894164	-	Glucose-1-phosphate adenylyltransferase	up
TraesCS1D02G433100	2.07367	2.11005e-15	2.38146	6.21813e-23	482491189	482493374	-	S-type anion channel	up
TraesCS1D02G451000	1.08283	5.24708e-06	1.33378	4.74646e-09	493368720	493372394	+	Tudor/PWWP/MBT superfamily protein	up
TraesCS2A02G011500	1.04289	2.94988e-11	1.18624	8.65208e-13	4291370	4293941	-	Flavin-containing monooxygenase	up
TraesCS2A02G024900	1.21097	2.30712e-10	1.06619	7.535e-08	11915223	11916714	-	receptor kinase 1	up
TraesCS2A02G033700	2.42455	2.03524e-65	2.00484	5.87539e-40	15001542	15004849	-	Heat shock protein 90	up
TraesCS2A02G036400	1.47496	1.01803e-12	1.63293	1.67526e-15	15615656	15618864	-	UNC93-like protein 2	up
TraesCS2A02G037100	1.38083	7.07905e-12	1.61881	4.89231e-17	15869178	15874418	+	Subtilisin-like protease	up
TraesCS2A02G043600	2.72492	6.90284e-17	2.57815	1.21071e-15	17440687	17441627	-	WRKY transcription factor, putative	up
TraesCS2A02G058100	3.96185	6.009e-123	4.2671	1.33499e-142	24363913	24365039	+	Acidic chitinase	up
TraesCS2A02G058200	1.46563	0.000691854	2.15407	3.49026e-08	24407270	24408278	+	MBOAT (Membrane bound O-acyl transferase) family protein	up
TraesCS2A02G076600	1.83141	7.22843e-40	2.32824	2.40099e-56	34293905	34295366	-	L-lactate dehydrogenase	up
TraesCS2A02G083600	1.06214	1.18813e-22	1.16142	7.93704e-25	38321535	38324905	-	MLO-like protein	up
TraesCS2A02G083700	1.82561	5.19107e-49	1.49597	5.67004e-29	38329586	38332784	-	MLO-like protein	up
TraesCS2A02G084400	1.01095	0.000255502	1.16833	3.06272e-05	38754980	38755937	+	D-ribose-binding periplasmic	up
TraesCS2A02G089400	1.04513	3.29994e-14	1.37545	1.45287e-17	42494117	42495524	-	Abscisic acid receptor	up
TraesCS2A02G091100	1.51218	5.0207e-06	1.447	4.04001e-05	43483344	43489401	-	Short-chain dehydrogenase/reductase family protein	up
TraesCS2A02G097200	1.90264	1.30473e-47	2.00056	3.46102e-45	51007345	51008736	-	MYB transcription factor	up
TraesCS2A02G100900	1.55351	1.29446e-31	1.88212	3.52358e-42	53927049	53928541	-	Thioredoxin, putative	up
TraesCS2A02G109800	3.83228	8.98109e-104	4.05077	2.33736e-102	61488001	61488927	+	Ethylene-responsive transcription factor	up
TraesCS2A02G111000	1.23392	8.87285e-24	1.48295	4.49517e-28	62368982	62371951	-	Hypoxia-responsive family protein-like	up
TraesCS2A02G112400	1.41336	1.78041e-22	1.61039	1.70077e-26	63588179	63589310	-	Universal stress protein	up
TraesCS2A02G112500	3.4294	2.43005e-87	3.389	3.31845e-80	63606214	63607374	-	Universal stress protein	up
TraesCS2A02G130200	1.32184	2.38218e-11	1.60425	1.11638e-15	77938466	77941846	+	Haloacid dehalogenase-like hydrolase domain-containing protein 3	up
TraesCS2A02G147900	2.69068	1.12364e-33	2.29709	9.07359e-23	94203793	94205141	-	Peroxidase	up
TraesCS2A02G148600	2.05839	1.72246e-24	1.35324	6.03135e-09	95157917	95159396	+	Peroxidase	up
TraesCS2A02G148900	3.09658	1.241e-50	2.41245	2.10234e-24	95272627	95274090	+	Peroxidase	up
TraesCS2A02G150000	1.50457	4.23137e-34	2.05005	2.40095e-57	97841011	97844680	+	Pyruvate dehydrogenase kinase, mitochondrial	up
TraesCS2A02G152000	1.73401	1.03993e-41	1.65909	7.59439e-32	100128782	100129781	-	Low temperature and salt responsive protein	up
TraesCS2A02G152400	1.21455	1.05588e-17	1.62865	1.95411e-27	100631163	100633268	-	Cytochrome P450	up
TraesCS2A02G157600	3.8291	1.35577e-14	3.61082	7.08795e-13	104450081	104451870	+	Myb factor	up
TraesCS2A02G157800	1.26423	2.11013e-20	1.11489	8.12593e-14	104868240	104871017	+	Transcription factor	up
TraesCS2A02G161000	2.11383	1.48323e-26	1.94436	3.12285e-21	111921839	111925164	+	Trehalose 6-phosphate phosphatase	up
TraesCS2A02G161100	2.62176	3.43112e-18	2.74043	1.44387e-19	112744717	112747766	+	Trehalose 6-phosphate phosphatase	up
TraesCS2A02G163800	1.04333	6.31349e-23	1.16997	9.11486e-24	116013921	116019018	-	Kinase family protein	up
TraesCS2A02G168000	1.20323	0.000565119	1.91126	6.20399e-10	121082628	121083425	+	3-phosphoshikimate 1-carboxyvinyltransferase	up
TraesCS2A02G169600	1.54253	9.96195e-17	1.64344	1.72372e-17	124390687	124391900	+	SPX domain-containing protein	up
TraesCS2A02G175400	1.24091	1.86843e-16	1.32509	6.4098e-17	133704149	133708101	-	6-phosphogluconolactonase	up
TraesCS2A02G177000	1.35543	7.34504e-31	1.3448	5.03376e-26	136164473	136167741	-	SNF1-related protein kinase regulatory subunit gamma 1	up
TraesCS2A02G189600	1.65729	9.93016e-48	1.88217	1.37066e-50	156364116	156366833	+	GRAS transcription factor	up
TraesCS2A02G190700	4.01289	2.35233e-138	3.92146	3.5825e-107	157468378	157472460	-	Aldehyde dehydrogenase	up
TraesCS2A02G190800	1.56219	1.81592e-21	1.76925	9.52587e-27	157534520	157537445	+	U-box domain-containing protein	up
TraesCS2A02G205100	1.82089	4.406e-12	1.90544	8.62711e-11	182569734	182571595	+	F-box protein	up
TraesCS2A02G205900	1.8132	8.23413e-23	2.31475	7.80212e-32	184551808	184552026	-	Wound-responsive family protein	up
TraesCS2A02G216300	1.61323	4.76045e-12	1.72272	1.10301e-10	203254882	203258240	-	Receptor-like protein kinase, putative,expressed	up
TraesCS2A02G216400	1.39757	2.2707e-11	1.69838	2.2535e-16	203260559	203263363	+	Receptor-like protein kinase, putative,expressed	up
TraesCS2A02G217900	1.3201	0.00627145	1.36891	0.00488355	204993325	204994413	+	Aspartic proteinase nepenthesin-1	up
TraesCS2A02G219100	8.85643	1.67913e-40	5.72149	1.77074e-15	206404026	206406512	+	Isocitrate lyase	up
TraesCS2A02G253300	8.67404	1.16074e-12	8.6392	2.18214e-12	385332323	385333669	+	Cyclin-H1-1	up
TraesCS2A02G257200	1.1674	2.3123e-05	1.04298	0.000246271	394379811	394384016	+	Glutamate receptor	up
TraesCS2A02G267200	1.94599	0.000675832	2.14356	9.716e-05	425869392	425870048	-	Phytosulfokines 3	up
TraesCS2A02G271300	1.50488	9.02809e-44	1.96773	8.7204e-58	443644759	443646174	+	LOB domain-containing protein	up
TraesCS2A02G274700	1.34178	1.61466e-26	1.44333	3.86904e-27	450993736	450997337	-	Aldo/keto reductase family protein	up
TraesCS2A02G277900	1.08469	1.40598e-08	1.1969	3.94868e-08	460899578	460902411	+	Alcohol dehydrogenase 3	up
TraesCS2A02G279900	1.16812	4.68523e-25	1.26144	8.19226e-24	467230706	467233941	-	NudC domain-containing protein 2	up
TraesCS2A02G286700	1.78531	3.48338e-25	1.20001	1.20233e-08	486470017	486473665	+	Jasmonate ZIM domain protein	up
TraesCS2A02G294100	1.80014	8.24083e-08	1.68023	5.22744e-07	505208909	505210512	+	Late embryogenesis abundant protein	up
TraesCS2A02G315100	1.27047	6.05888e-27	1.2969	7.0417e-24	540451941	540455732	+	Lipoxygenase	up
TraesCS2A02G315900	1.3671	3.43804e-05	1.56846	2.61267e-06	541836022	541836957	-	transcription repressor	up
TraesCS2A02G344800	1.82524	5.39995e-06	1.74073	3.53445e-05	582634003	582636993	-	RAN guanine nucleotide release factor	up
TraesCS2A02G345500	12.0097	5.16531e-24	8.70582	1.0582e-12	583842556	583844753	-	Malate synthase	up
TraesCS2A02G347800	1.35398	1.86299e-07	1.96638	3.30839e-16	586444854	586450051	+	U-box domain-containing family protein	up
TraesCS2A02G348800	1.10433	1.33751e-06	1.06256	8.13214e-06	587732579	587737246	+	Basic helix-loop-helix (BHLH) DNA-binding superfamily	up
TraesCS2A02G350400	10.9296	2.36348e-26	6.86812	1.65479e-10	590690194	590690457	-	Chitinase	up
TraesCS2A02G350500	11.3717	3.08962e-139	8.03089	5.27526e-65	590719738	590720001	-	Chitinase	up
TraesCS2A02G350600	8.33857	0	4.83134	4.35431e-112	590725618	590726198	-	Chitinase	up
TraesCS2A02G351400	2.69744	7.19246e-29	2.24703	5.15869e-18	591277780	591279407	+	transmembrane protein, putative (Protein of unknown function, DUF642)	up
TraesCS2A02G355300	1.15736	8.0983e-07	1.3812	1.93944e-09	598152500	598156203	+	Peroxidase	up
TraesCS2A02G367300	1.52831	8.25073e-19	1.8297	4.40001e-21	611296059	611299177	+	Serine/threonine-protein kinase	up
TraesCS2A02G367400	1.63863	6.7866e-08	2.14967	1.94474e-12	611302829	611304493	+	Serine/threonine-protein kinase	up
TraesCS2A02G367500	1.236	0.00101626	1.93517	1.19718e-08	611304673	611305383	+	Serine/threonine-protein kinase	up
TraesCS2A02G379000	2.27891	3.67096e-27	1.97269	1.7237e-17	621920442	621922644	+	Gibberellin 2-beta-dioxygenase	up
TraesCS2A02G379600	1.03554	0.0013188	1.18105	0.000166217	622697522	622699751	-	Ypt/Rab-GAP domain of gyp1p superfamily protein	up
TraesCS2A02G380100	1.731	1.38556e-29	2.03055	4.33626e-38	623152320	623153413	+	senescence regulator (Protein of unknown function, DUF584)	up
TraesCS2A02G385600	5.40496	2.66521e-30	4.85134	9.39194e-22	631788834	631790391	+	Caleosin	up
TraesCS2A02G394600	3.18103	7.90988e-102	3.40867	1.16245e-91	644307765	644308418	-	Heparan sulfate 2-O-sulfotransferase 1	up
TraesCS2A02G394900	1.5366	6.23035e-07	2.26417	1.9205e-17	646554086	646556158	+	2-oxoglutarate and Fe(II)-dependent oxygenase superfamily protein	up
TraesCS2A02G395100	2.50463	9.24538e-18	2.50157	1.01379e-16	646844854	646845959	+	RING/U-box superfamily protein	up
TraesCS2A02G396600	1.87387	3.07429e-07	1.79667	5.03262e-07	650259180	650260319	-	transcription repressor	up
TraesCS2A02G401600	2.03613	2.38887e-06	2.23895	8.10525e-08	655218457	655219888	-	Heat stress transcription factor	up
TraesCS2A02G404700	2.23642	2.73965e-35	2.12437	6.32728e-29	660272849	660291730	+	Niemann-Pick C1 protein	up
TraesCS2A02G426900	1.75829	3.33554e-42	2.0239	3.62456e-50	679992259	679996458	-	Oxygen-dependent coproporphyrinogen-III oxidase	up
TraesCS2A02G427700	1.30968	1.87381e-25	1.67738	1.03914e-34	680356634	680357869	-	Ethylene-responsive transcription factor, putative	up
TraesCS2A02G430800	1.93933	2.43022e-23	2.28753	1.71804e-27	684199222	684199534	+	Lipid transfer protein	up
TraesCS2A02G432500	3.50202	1.40773e-12	3.17184	1.87362e-09	685626718	685627456	+	30S ribosomal protein S10	up
TraesCS2A02G438300	1.62358	2.69166e-23	1.06597	1.49987e-09	689709322	689710689	-	Ubiquinol oxidase	up
TraesCS2A02G440000	1.39445	1.2536e-07	1.35837	1.9362e-07	690927389	690930130	+	WD-repeat cell cycle regulatory protein	up
TraesCS2A02G444900	1.31093	3.39927e-05	1.76078	1.49855e-08	694905983	694909467	-	Subtilisin-like protease	up
TraesCS2A02G448200	2.1132	6.16452e-11	2.59026	4.52874e-17	697094046	697094582	-	UPF0503 protein, chloroplastic	up
TraesCS2A02G450300	1.27747	4.40175e-18	1.5812	1.66844e-23	699867379	699868998	-	U-box domain-containing protein	up
TraesCS2A02G451300	1.42367	1.26374e-11	1.28661	7.29146e-09	700954858	700962731	-	Multidrug resistance protein ABC transporter family	up
TraesCS2A02G453300	1.85736	6.22436e-48	1.95159	4.16582e-46	702851188	702853006	-	Receptor-like kinase	up
TraesCS2A02G453400	1.27229	3.06008e-17	1.56274	8.03359e-22	702937164	702937933	+	senescence-associated family protein (DUF581)	up
TraesCS2A02G453600	2.9095	1.15138e-72	3.27511	1.54589e-83	702956579	702957533	+	senescence-associated family protein (DUF581)	up
TraesCS2A02G453700	1.84044	4.24227e-37	2.1743	6.95102e-49	703095278	703096258	+	senescence-associated family protein (DUF581)	up
TraesCS2A02G453800	1.78045	5.5196e-32	2.07078	1.85591e-37	703105677	703106484	+	senescence-associated family protein (DUF581)	up
TraesCS2A02G454700	2.44832	3.55175e-32	2.20363	7.18013e-24	703448223	703448513	+	senescence-associated family protein (DUF581)	up
TraesCS2A02G454800	1.40313	1.59403e-22	1.39433	2.8136e-19	703545696	703546596	+	senescence-associated family protein (DUF581)	up
TraesCS2A02G455400	1.94126	1.16314e-31	2.09036	1.94447e-38	704004768	704005867	+	Ring finger protein	up
TraesCS2A02G461900	1.17747	1.55244e-06	1.63009	1.52717e-11	707736104	707737695	-	Leucine-rich repeat receptor-like protein kinase family protein	up
TraesCS2A02G480300	1.00003	9.56912e-09	1.25005	2.85217e-13	718129055	718130574	-	Thioredoxin	up
TraesCS2A02G490100	2.54855	1.47112e-28	1.56749	3.16106e-09	723649579	723652543	-	Cytochrome P450 family protein	up
TraesCS2A02G494500	2.56543	1.26737e-10	2.28978	2.79213e-08	726387309	726387707	+	SAUR-like auxin-responsive family protein	up
TraesCS2A02G504900	1.43152	1.68225e-18	1.54414	6.25367e-19	733540216	733543361	+	Cytochrome P450-like	up
TraesCS2A02G513100	2.4023	8.54559e-05	2.38059	0.000134055	738040178	738041032	+	dicer-like 3	up
TraesCS2A02G513200	1.81226	2.95908e-07	1.58534	3.1908e-05	738043662	738043886	+	microtubule-associated proteins 70-1	up
TraesCS2A02G525000	1.53511	4.57445e-18	2.49512	6.41571e-46	745427907	745430275	+	Anthocyanin 5-aromatic acyltransferase	up
TraesCS2A02G531200	3.24829	8.89937e-57	3.32584	1.32756e-53	748524468	748524740	+	Wound-responsive family protein	up
TraesCS2A02G531300	3.15345	2.36216e-36	3.54774	1.52132e-48	748528076	748528422	+	Wound-responsive family protein	up
TraesCS2A02G531400	2.60564	6.22691e-47	2.71104	1.35053e-44	748534868	748535389	+	Wound-responsive family protein	up
TraesCS2A02G531500	2.05257	5.81221e-22	2.37235	4.87504e-27	748542328	748542600	+	Wound-responsive family protein	up
TraesCS2A02G531600	2.76366	6.19059e-35	3.18144	2.1339e-44	748546309	748547962	+	Wound-responsive family protein	up
TraesCS2A02G531700	2.30253	2.77297e-20	2.74359	2.49586e-30	748548092	748548850	+	Phosphatidylserine decarboxylase proenzyme 2	up
TraesCS2A02G531800	2.71134	3.78525e-65	2.97588	1.50326e-66	748558310	748558576	+	Wound-responsive family protein	up
TraesCS2A02G532000	2.25868	4.66065e-37	2.77453	1.99279e-46	748685194	748685677	+	Wound-responsive family protein	up
TraesCS2A02G532100	3.48994	2.21588e-97	3.63186	6.00841e-83	748688522	748688779	+	Wound-responsive family protein	up
TraesCS2A02G532200	2.10303	6.67788e-54	2.34241	1.5833e-56	748698132	748698389	+	Wound-responsive family protein	up
TraesCS2A02G532300	3.99323	2.34786e-106	4.36625	4.18255e-122	748700143	748701107	+	Wound-responsive family protein	up
TraesCS2A02G532400	2.52018	2.62404e-33	2.83457	9.03955e-39	748775884	748776467	+	Wound-responsive family protein	up
TraesCS2A02G532500	4.06086	1.4477e-13	3.87816	7.16562e-12	748824880	748825317	+	Wound-responsive family protein	up
TraesCS2A02G532800	1.08537	7.16275e-23	1.04269	2.53052e-18	748963953	748969366	-	Diacylglycerol kinase	up
TraesCS2A02G534600	2.09806	9.16534e-08	2.02999	5.42799e-07	750148150	750150085	+	Cytochrome P450	up
TraesCS2A02G538700	2.34357	3.96847e-10	2.90629	8.08469e-18	751492565	751494430	-	2-oxoglutarate (2OG) and Fe(II)-dependent oxygenase superfamily protein	up
TraesCS2A02G539000	3.59165	1.63655e-14	3.70239	2.14593e-14	751546349	751547605	+	Heavy metal transport/detoxification superfamily protein	up
TraesCS2A02G540100	1.29305	3.16286e-24	1.64061	4.66415e-32	752276283	752278181	-	Phosphatidylinositol 4-kinase	up
TraesCS2A02G540200	1.87681	1.18194e-28	2.77404	2.80032e-50	752281361	752285157	+	Thiol-disulfide oxidoreductase DCC	up
TraesCS2A02G541900	3.05375	6.27281e-42	1.2881	1.81714e-05	752995859	753004524	-	Blue copper protein	up
TraesCS2A02G542400	1.69476	1.00446e-22	1.11177	9.23503e-10	753060825	753061580	+	Blue copper protein	up
TraesCS2A02G572000	1.0544	0.00652877	1.21998	0.00103983	768541320	768546773	+	Protein NRT1/ PTR FAMILY 5.5	up
TraesCS2A02G574000	1.19672	6.22743e-22	1.22241	4.76553e-20	769219974	769224027	+	Tubby-like F-box protein	up
TraesCS2A02G593000	1.36197	7.07159e-45	1.69596	6.80505e-58	779818180	779822579	-	Pyruvate kinase	up
TraesCS2B02G012200	2.69228	1.80989e-47	3.43831	2.75458e-83	6199281	6204169	-	ABC transporter B family-like protein	up
TraesCS2B02G042300	3.30403	2.82042e-13	3.09192	8.46745e-11	19171858	19174837	-	Exocyst complex protein exo70	up
TraesCS2B02G047400	3.75571	3.71559e-33	4.27223	1.04539e-47	23580386	23583637	-	Heat shock protein 90	up
TraesCS2B02G056300	1.59295	5.18043e-19	1.93643	2.60468e-26	27529170	27530421	-	WRKY transcription factor, putative	up
TraesCS2B02G056400	2.57637	1.12367e-11	1.70069	7.72994e-05	27536354	27537547	-	WRKY transcription factor	up
TraesCS2B02G091400	2.38129	6.98584e-36	2.67874	3.00506e-47	52689314	52690767	+	L-lactate dehydrogenase	up
TraesCS2B02G096000	1.01961	7.21268e-09	1.34562	5.02614e-13	56038858	56042012	-	Protein kinase-like protein	up
TraesCS2B02G097800	1.4719	4.53209e-31	1.40621	2.03038e-24	57679415	57682721	-	MLO-like protein	up
TraesCS2B02G097900	1.18398	7.22279e-20	1.02036	2.42376e-13	57778375	57781675	-	MLO-like protein	up
TraesCS2B02G112600	1.33941	2.46697e-10	1.61354	8.08714e-14	75847314	75848794	+	MYB transcription factor	up
TraesCS2B02G127800	4.25519	5.15177e-132	4.51438	3.12839e-133	95794615	95797096	+	Ethylene-responsive transcription factor	up
TraesCS2B02G130000	1.097	2.94727e-09	1.36227	3.86035e-12	97394142	97397308	-	Hypoxia-responsive family protein-like	up
TraesCS2B02G131200	1.32723	6.37992e-17	1.69744	6.79198e-23	98255802	98257342	-	Universal stress protein	up
TraesCS2B02G131300	2.54913	7.36288e-90	2.71509	1.52708e-89	98263715	98264769	-	Universal stress protein	up
TraesCS2B02G133200	1.14656	3.73956e-10	1.11661	2.32624e-08	99756059	99758173	-	Rubber elongation factor family protein	up
TraesCS2B02G137600	2.29822	9.27728e-10	1.5297	0.000258923	104572585	104584395	+	Ankyrin repeat protein-like	up
TraesCS2B02G145600	1.64219	1.36749e-29	2.11092	3.12571e-44	111447778	111449322	+	phospholipase D alpha 3	up
TraesCS2B02G152300	1.31811	1.57318e-05	1.49711	7.44664e-06	118863115	118866486	+	Haloacid dehalogenase-like hydrolase domain-containing protein 3	up
TraesCS2B02G173400	2.03788	2.84723e-28	1.34099	1.66785e-10	147284844	147286218	-	Peroxidase	up
TraesCS2B02G180000	1.57057	1.37012e-11	1.83062	7.79673e-17	154592307	154595019	+	Calmodulin-binding family protein, putative, expressed	up
TraesCS2B02G183100	2.28572	5.45192e-09	2.5186	2.23264e-10	158146060	158147761	+	Myb factor	up
TraesCS2B02G187000	2.8513	1.02099e-13	3.21643	7.37592e-19	161722263	161725704	+	Trehalose 6-phosphate phosphatase	up
TraesCS2B02G187100	2.26725	6.07228e-13	1.89154	9.5015e-09	162007594	162010969	+	Trehalose 6-phosphate phosphatase	up
TraesCS2B02G189600	1.43826	1.02883e-44	1.8137	4.47618e-62	165115341	165119793	-	Kinase family protein	up
TraesCS2B02G195900	2.0814	1.21984e-44	2.24795	3.35343e-44	173485106	173486277	+	SPX domain-containing protein	up
TraesCS2B02G200100	1.09957	3.65556e-17	1.62528	1.79174e-31	178730819	178732123	+	Sulfotransferase	up
TraesCS2B02G201700	1.01393	1.39548e-13	1.18207	1.4515e-16	180616692	180619271	-	6-phosphogluconolactonase, Glucosamine-6-phosphate deaminase	up
TraesCS2B02G216400	5.36527	1.23236e-208	5.38729	2.721e-179	202482106	202485783	+	Aldehyde dehydrogenase	up
TraesCS2B02G217500	1.1336	2.55097e-18	1.42898	7.19761e-22	206118898	206122512	-	GRAS transcription factor	up
TraesCS2B02G231700	1.2112	5.50198e-06	1.34424	5.77839e-07	228758409	228761398	+	Protein kinase family protein	up
TraesCS2B02G232000	4.6827	3.25593e-61	5.151	9.14285e-75	229619410	229622433	-	Heat shock transcription factor	up
TraesCS2B02G232500	1.64687	8.91828e-07	1.74182	1.37679e-07	230217333	230218730	+	F-box protein	up
TraesCS2B02G233100	2.02476	2.0697e-41	2.70327	1.25855e-60	231657494	231657995	-	Wound-responsive family protein	up
TraesCS2B02G236900	1.43357	2.27482e-26	1.24576	6.10752e-17	237639088	237644062	+	Serine/threonine-protein kinase	up
TraesCS2B02G241500	1.49111	2.40097e-11	1.26761	3.84405e-08	245653697	245657250	+	Receptor-like protein kinase, putative,expressed	up
TraesCS2B02G241600	1.14815	1.93277e-15	1.32815	1.34434e-17	245686727	245691716	-	Receptor-like protein kinase, putative,expressed	up
TraesCS2B02G241700	1.59562	2.72251e-38	1.86231	5.87357e-49	245784381	245787768	+	Receptor-like protein kinase, putative,expressed	up
TraesCS2B02G244100	1.41728	7.96088e-12	1.82585	9.12368e-19	248137018	248138110	+	Glutathione S-transferase	up
TraesCS2B02G244600	7.94929	3.64263e-56	5.03606	1.08107e-19	248655270	248657787	+	Isocitrate lyase	up
TraesCS2B02G245100	1.28737	4.3109e-23	1.16797	1.28242e-17	249262393	249265251	+	WAT1-related protein	up
TraesCS2B02G268600	1.78803	2.13498e-16	2.17424	6.59528e-23	363486580	363487499	-	Cytidylate kinase	up
TraesCS2B02G285100	1.59154	0.00192267	1.69285	0.000959584	392650954	392652390	+	Peroxidase	up
TraesCS2B02G289800	1.63206	6.11099e-44	2.10386	6.30108e-58	401815261	401816564	+	LOB domain-containing protein	up
TraesCS2B02G303600	1.34138	7.04914e-14	1.12953	1.80309e-09	430219533	430225595	+	Jasmonate ZIM domain protein	up
TraesCS2B02G333600	1.71949	1.12626e-38	1.19719	1.54686e-16	477327980	477332460	+	Lipoxygenase	up
TraesCS2B02G336000	1.07938	3.22161e-09	1.17147	4.91175e-11	480067045	480069425	+	Dihydrofolate reductase	up
TraesCS2B02G338300	1.1349	1.1385e-05	1.36164	1.48418e-07	483449410	483458845	+	Synaptonemal complex protein 1	up
TraesCS2B02G342300	1.47508	2.42949e-13	2.13548	2.09675e-29	488194226	488197236	-	RAN guanine nucleotide release factor	up
TraesCS2B02G353300	1.156	0.00229071	1.05983	0.00661819	504317693	504318916	-	Leucine-rich repeat receptor-like protein kinase family protein	up
TraesCS2B02G358100	1.03172	1.95014e-09	1.72936	5.68602e-24	510896423	510898147	-	Transducin/WD40 repeat protein	up
TraesCS2B02G364000	8.93328	1.07674e-41	5.61575	3.00901e-15	518053518	518055683	-	Malate synthase	up
TraesCS2B02G366300	1.04946	4.07375e-15	1.25273	7.7316e-21	522083491	522090326	+	Protoporphyrinogen oxidase	up
TraesCS2B02G368900	10.6045	1.58309e-131	6.9567	4.58938e-51	526524553	526524816	-	Chitinase	up
TraesCS2B02G369500	2.22491	1.08027e-14	2.53177	7.39285e-18	526776238	526777410	+	transmembrane protein, putative (Protein of unknown function, DUF642)	up
TraesCS2B02G369900	1.00665	3.1724e-07	1.17279	1.14509e-09	526968923	526971369	+	transmembrane protein, putative (Protein of unknown function, DUF642)	up
TraesCS2B02G379700	1.85322	1.19693e-07	1.55504	3.84932e-05	543146568	543147812	+	Sialyltransferase-like protein 2	up
TraesCS2B02G383100	1.26032	3.16155e-08	1.22767	1.30141e-07	546925086	546933385	+	Calcium-dependent lipid-binding (CaLB domain) family protein	up
TraesCS2B02G384800	1.29907	0.00134851	1.19743	0.00790486	548611351	548620085	+	Serine/threonine-protein kinase	up
TraesCS2B02G396000	1.35475	1.022e-05	1.6659	4.13504e-08	562217205	562219581	+	Gibberellin 2-beta-dioxygenase	up
TraesCS2B02G397000	1.80946	1.68821e-31	2.04253	6.07596e-39	563678948	563680022	+	senescence regulator (Protein of unknown function, DUF584)	up
TraesCS2B02G397900	2.14282	0.00265424	2.79964	2.76601e-05	564878241	564878381	+	cytochrome P450, family 76, subfamily C, polypeptide 1	up
TraesCS2B02G404400	1.51857	2.20176e-27	1.46408	1.27158e-20	572554491	572558015	+	Hsp70-Hsp90 organizing protein 1	up
TraesCS2B02G411500	1.40406	1.77776e-18	1.06155	2.45883e-08	585756356	585757543	-	Ethylene-responsive transcription factor	up
TraesCS2B02G412600	3.14091	3.91714e-75	3.38904	7.5978e-75	587254982	587255179	-	alpha/beta-Hydrolases superfamily protein	up
TraesCS2B02G412900	1.29827	2.85365e-05	1.19572	0.000155747	588534390	588537204	+	2-oxoglutarate and Fe(II)-dependent oxygenase superfamily protein	up
TraesCS2B02G413200	2.64001	3.21413e-46	2.46658	1.00206e-38	588928147	588929511	+	RING/U-box superfamily protein	up
TraesCS2B02G415000	1.70724	2.78235e-05	2.26259	6.39704e-09	593016945	593018348	-	transcription repressor	up
TraesCS2B02G419600	1.0547	0.0083039	1.07288	0.00540329	601211842	601213233	-	Heat Stress Transcription Factor family protein	up
TraesCS2B02G427000	1.38185	3.02592e-05	1.03118	0.00393527	614313720	614330091	-	Glycosyltransferase	up
TraesCS2B02G436300	1.08154	7.47536e-14	1.11199	1.52681e-13	627073001	627074499	+	Ethylene-responsive transcription factor	up
TraesCS2B02G441100	1.0853	4.44229e-09	1.11924	1.38806e-09	632915735	632921095	+	Potassium transporter	up
TraesCS2B02G445200	2.38151	9.49683e-23	1.60665	1.82112e-09	638261603	638267825	-	Kaurene synthase	up
TraesCS2B02G448100	1.02926	1.36378e-12	1.40094	3.14797e-20	640764275	640765476	-	Ethylene-responsive transcription factor	up
TraesCS2B02G454400	2.68818	3.64646e-37	2.7077	1.4153e-36	648930133	648931516	-	Late embryogenesis abundant protein	up
TraesCS2B02G468800	2.60032	1.00953e-13	2.51852	2.57505e-12	664413010	664413960	-	3-hydroxy-5-phosphonooxypentane-2,4-dione thiolase	up
TraesCS2B02G471900	1.39503	3.56433e-21	1.95881	2.172e-38	668376799	668378365	-	U-box domain-containing protein	up
TraesCS2B02G474600	1.05092	1.57544e-09	1.33466	7.68257e-15	671750726	671752704	-	Receptor-like kinase	up
TraesCS2B02G474800	2.23411	1.0219e-36	2.82815	2.88358e-65	671910137	671911494	+	senescence-associated family protein (DUF581)	up
TraesCS2B02G474900	1.47228	2.50742e-26	1.95051	8.48848e-41	672023148	672023838	+	senescence-associated family protein (DUF581)	up
TraesCS2B02G475000	1.62402	8.86881e-31	2.24969	1.64483e-53	672059448	672060216	+	senescence-associated family protein (DUF581)	up
TraesCS2B02G475100	1.38586	1.04082e-15	1.46475	5.61295e-16	672081196	672082083	+	senescence-associated family protein (DUF581)	up
TraesCS2B02G475200	1.63118	8.27428e-20	1.74662	1.34393e-20	672319923	672321054	+	senescence-associated family protein (DUF581)	up
TraesCS2B02G475400	1.79131	4.48162e-11	2.20591	2.8325e-16	672646457	672647218	+	senescence-associated family protein (DUF581)	up
TraesCS2B02G475800	2.17044	2.67674e-36	2.46989	1.6481e-44	672796142	672797052	-	senescence-associated family protein (DUF581)	up
TraesCS2B02G476200	3.71477	3.45054e-17	3.61797	3.2984e-16	673003719	673004009	+	senescence-associated family protein (DUF581)	up
TraesCS2B02G476300	2.39229	3.752e-34	2.75431	1.85051e-47	673050938	673051234	+	senescence-associated family protein (DUF581)	up
TraesCS2B02G476400	1.6113	9.79886e-22	1.7682	3.1881e-23	673170566	673171293	+	senescence-associated family protein (DUF581)	up
TraesCS2B02G476500	1.42351	4.30889e-16	1.04794	9.92245e-09	673241943	673242233	+	senescence-associated family protein (DUF581)	up
TraesCS2B02G476600	3.6019	2.68698e-11	3.55953	1.22246e-10	673628677	673628967	+	senescence-associated family protein (DUF581)	up
TraesCS2B02G476700	1.70313	9.86858e-40	1.74626	9.49222e-33	673707789	673708916	+	senescence-associated family protein (DUF581)	up
TraesCS2B02G477500	1.63945	4.43693e-23	1.94637	6.35586e-32	674722350	674723350	+	Ring finger protein	up
TraesCS2B02G499300	2.40033	5.97486e-20	2.63316	1.23441e-25	695449352	695451719	+	U-box domain-containing protein	up
TraesCS2B02G513800	2.55818	3.2908e-73	2.73622	9.15672e-72	708826271	708826803	-	Wound-responsive family protein	up
TraesCS2B02G513900	1.90114	6.57147e-40	2.2339	3.57833e-47	708862863	708863426	-	Wound-responsive family protein	up
TraesCS2B02G514000	2.53152	3.8945e-69	2.70207	8.18392e-65	708889706	708890374	-	Wound-responsive family protein	up
TraesCS2B02G515300	1.01469	0.000429483	1.7844	9.88475e-12	710099958	710101935	-	ADP-glucose pyrophosphorylase family protein	up
TraesCS2B02G522500	2.17377	6.78358e-06	2.11061	3.67317e-05	717328036	717328434	+	SAUR-like auxin-responsive protein family	up
TraesCS2B02G522600	1.40439	0.000577184	1.09132	0.0104664	717345272	717345679	+	SAUR-like auxin-responsive family protein	up
TraesCS2B02G533300	1.60298	0.000243959	1.89686	1.41631e-06	729627351	729630308	+	Sucrose transporter	up
TraesCS2B02G538500	1.09632	4.00649e-13	1.0371	1.92934e-10	733742977	733747406	-	Protein kinase-like	up
TraesCS2B02G538800	1.48785	6.55001e-12	1.75091	4.47073e-17	734050489	734050911	-	Isoaspartyl peptidase/L-asparaginase	up
TraesCS2B02G541300	1.03374	7.31382e-05	1.79618	4.82924e-12	737634980	737636277	+	Late embryogenesis abundant (LEA) hydroxyproline-rich glycoprotein family	up
TraesCS2B02G541500	1.66893	0.000633004	1.58112	0.00181695	737694184	737694728	+	Cyclopropane-fatty-acyl-phospholipid synthase	up
TraesCS2B02G542000	3.47268	9.92272e-13	2.20793	0.000146135	738410225	738411177	+	Glycine rich protein	up
TraesCS2B02G559600	1.34318	2.37018e-06	1.13649	0.000160381	753747894	753750513	+	Cytochrome P450 family protein, expressed	up
TraesCS2B02G559800	2.51599	1.35787e-06	2.78796	7.17979e-08	753784693	753784908	+	Wound-responsive family protein	up
TraesCS2B02G560800	2.69038	1.26648e-80	2.83786	1.05738e-79	753950057	753950323	+	Wound-responsive family protein	up
TraesCS2B02G560900	3.80209	7.29864e-48	4.33124	6.33932e-63	753952477	753952749	+	Wound-responsive family protein	up
TraesCS2B02G561000	2.65501	1.87098e-73	3.1358	1.97262e-82	753974091	753974360	+	Wound-responsive family protein	up
TraesCS2B02G561100	2.3683	1.35829e-43	2.73102	3.08851e-52	753986874	753987422	+	Wound-responsive family protein	up
TraesCS2B02G561300	3.7809	2.76799e-19	4.20169	8.66177e-27	754001184	754001746	+	Wound-responsive family protein	up
TraesCS2B02G561400	3.57668	4.45072e-39	3.91111	3.89371e-48	754004513	754005041	+	Wound-responsive family protein	up
TraesCS2B02G561600	4.03784	3.82538e-88	4.61956	8.50509e-105	754152065	754152367	+	Wound-responsive family protein	up
TraesCS2B02G561700	4.2483	3.92563e-87	4.69411	8.29238e-105	754551187	754551486	+	Wound-responsive family protein	up
TraesCS2B02G561900	4.05839	1.1468e-50	4.26822	1.25116e-52	754614219	754614949	+	Wound-responsive family protein	up
TraesCS2B02G562200	1.32091	2.67885e-14	2.27928	3.36678e-10	754661148	754661405	-	Wound-responsive family protein	up
TraesCS2B02G568800	1.39495	0.000113437	1.46685	4.41316e-05	759490698	759493499	+	2-oxoglutarate (2OG) and Fe(II)-dependent oxygenase superfamily protein	up
TraesCS2B02G570500	1.11283	1.0568e-18	1.30007	1.30735e-20	760949907	760951814	-	phosphatidylinositol 4-kinase gamma-like protein	up
TraesCS2B02G570600	1.7052	4.59994e-06	2.16518	2.70328e-09	760990911	760994507	+	Thiol-disulfide oxidoreductase DCC	up
TraesCS2B02G591300	1.2491	1.40287e-36	1.45138	3.20471e-41	776811578	776816217	+	Pyruvate kinase	up
TraesCS2B02G600900	1.01816	2.76903e-08	1.04954	4.60856e-08	784188587	784192215	+	Receptor-kinase, putative	up
TraesCS2B02G608900	1.08324	0.000192845	1.06826	0.000405795	789263450	789265949	-	Peroxisomal membrane (Mpv17/PMP22) family protein	up
TraesCS2B02G612400	2.8837	5.01154e-32	2.93894	8.0799e-33	791703850	791705289	-	Peroxidase	up
TraesCS2B02G613800	1.16134	1.34267e-24	1.55245	5.3192e-38	792989380	792993260	-	Tubby-like F-box protein	up
TraesCS2B02G615100	1.14924	1.23569e-06	1.5996	1.64978e-11	793348797	793350472	-	Peroxidase	up
TraesCS2D02G020200	1.76635	1.02103e-43	1.21194	5.47669e-18	9635363	9639724	+	Apyrase	up
TraesCS2D02G033200	2.62584	1.45163e-66	2.25004	8.45839e-42	12882405	12885584	-	Heat shock protein 90	up
TraesCS2D02G043300	1.43498	2.76696e-13	1.97174	5.88495e-25	15586444	15591629	+	Formin-like protein	up
TraesCS2D02G055000	1.88018	6.22985e-12	2.0286	1.80419e-12	22144303	22146318	+	Glycosyltransferase	up
TraesCS2D02G057000	3.97468	1.62079e-121	4.47355	1.95379e-143	22767586	22768954	+	Acidic chitinase	up
TraesCS2D02G059900	1.00172	9.37472e-12	1.23484	4.68405e-16	24935940	24937619	+	3'-N-debenzoyl-2'-deoxytaxol N-benzoyltransferase	up
TraesCS2D02G075200	2.45639	1.78975e-71	2.88431	5.37326e-79	32150745	32152171	-	L-lactate dehydrogenase	up
TraesCS2D02G079100	2.04005	1.69878e-06	2.19288	2.18009e-07	33891999	33894677	+	Transcription factor protein	up
TraesCS2D02G081400	1.36838	1.23739e-29	1.16907	2.39991e-19	34999904	35003326	-	MLO-like protein	up
TraesCS2D02G081500	1.42383	3.13474e-37	1.12168	6.94769e-18	35022527	35025791	-	MLO-like protein	up
TraesCS2D02G089300	1.15297	5.13972e-07	1.46769	1.87218e-10	39410276	39411252	+	Polyadenylate-binding protein 1-B-binding protein	up
TraesCS2D02G094200	5.59344	1.36622e-59	1.83033	0.000620852	45799198	45800220	+	Nicotianamine synthase	up
TraesCS2D02G096000	1.81308	2.5597e-45	1.8578	4.82829e-41	48133010	48134422	+	MYB transcription factor	up
TraesCS2D02G100500	1.54299	1.0615e-37	1.80418	1.94306e-44	52557766	52559376	-	Thioredoxin, putative	up
TraesCS2D02G110000	4.24376	2.57146e-53	4.5602	1.86372e-59	61021444	61022517	+	Ethylene-responsive transcription factor	up
TraesCS2D02G111700	1.13454	8.30213e-20	1.42302	1.29802e-24	62031507	62034572	-	Hypoxia-responsive family protein-like	up
TraesCS2D02G112300	1.8341	5.60816e-39	2.22344	3.7747e-48	62289003	62289983	-	Universal stress protein	up
TraesCS2D02G112900	1.2085	4.03128e-18	1.53217	1.60663e-24	62552204	62553439	-	Universal stress protein	up
TraesCS2D02G113000	2.53513	5.46308e-69	2.55644	2.37114e-62	62558657	62560305	-	Universal stress protein	up
TraesCS2D02G113300	1.14143	2.5922e-08	1.59737	1.21547e-16	62611946	62615180	+	E3 ubiquitin-protein ligase	up
TraesCS2D02G114800	1.59594	3.26509e-24	1.25498	4.92443e-11	63688746	63690719	-	Rubber elongation factor	up
TraesCS2D02G117500	2.6757	7.05034e-47	2.35477	5.05724e-32	66869370	66876336	-	Ankyrin repeat protein-like	up
TraesCS2D02G126500	2.2437	9.74501e-32	2.78432	1.53048e-48	73495352	73496069	+	Mannose-binding lectin superfamily protein	up
TraesCS2D02G152800	1.48981	2.81286e-13	1.24784	1.85855e-07	95653942	95655272	-	Peroxidase	up
TraesCS2D02G152900	1.79009	1.47504e-17	1.04014	6.61786e-05	95667200	95668578	+	Peroxidase	up
TraesCS2D02G153600	1.15215	1.69831e-06	1.35427	3.51772e-08	96679585	96681011	+	Peroxidase	up
TraesCS2D02G155200	1.18082	5.59729e-13	1.54248	1.10536e-20	98903854	98907629	+	Pyruvate dehydrogenase kinase, mitochondrial	up
TraesCS2D02G157300	1.31945	1.57816e-09	2.10562	2.10805e-20	100420264	100422327	+	Cytochrome P450	up
TraesCS2D02G162800	2.63834	8.04833e-84	2.40047	7.57358e-61	107027637	107029238	+	Cytochrome P450 family cinnamate 4-hydroxylase	up
TraesCS2D02G163900	1.6319	1.76839e-31	1.52343	5.66529e-25	108920161	108922654	+	Transcription factor	up
TraesCS2D02G168100	2.23461	2.19584e-30	2.15553	8.01534e-27	111588533	111591881	+	Trehalose 6-phosphate phosphatase	up
TraesCS2D02G168200	2.22677	8.44198e-36	1.75151	9.78847e-19	112099169	112102442	+	Trehalose 6-phosphate phosphatase	up
TraesCS2D02G170700	1.19848	1.30067e-26	1.3801	3.38963e-30	114550221	114555142	-	Kinase family protein	up
TraesCS2D02G177100	1.66217	3.4276e-28	1.72894	6.65908e-27	120565047	120566391	+	SPX domain-containing protein	up
TraesCS2D02G177900	1.34097	1.87153e-06	1.07486	0.000307276	121354288	121356255	-	Adipocyte plasma membrane-associated protein	up
TraesCS2D02G190500	1.37101	1.38657e-12	1.39085	1.73473e-12	134463982	134474630	+	WRKY transcription factor	up
TraesCS2D02G197200	1.2524	2.67541e-17	1.34522	3.10876e-19	143891966	143895637	-	U-box domain-containing protein	up
TraesCS2D02G197300	4.69132	4.76551e-102	4.58241	6.68936e-85	144441715	144445480	+	Aldehyde dehydrogenase	up
TraesCS2D02G198200	1.42467	4.61322e-36	1.70125	8.67654e-44	145893706	145896313	-	GRAS transcription factor	up
TraesCS2D02G203400	1.01193	0.00212854	1.93163	4.14517e-12	155506336	155506914	-	Transcription factor jumonji (jmjC) domain-containing protein	up
TraesCS2D02G210300	1.83983	4.58727e-30	2.13414	7.7044e-34	166136857	166137075	+	Wound-responsive family protein	up
TraesCS2D02G211000	2.70358	4.11491e-48	2.6872	1.39234e-44	168130252	168132118	-	F-box protein	up
TraesCS2D02G211400	3.76188	1.98876e-74	4.06758	5.52156e-83	168597086	168599974	+	Heat shock transcription factor	up
TraesCS2D02G222100	1.16581	3.19708e-20	1.43893	1.58234e-28	189370083	189376800	-	Receptor-like protein kinase, putative,expressed	up
TraesCS2D02G222200	1.31795	1.06832e-07	1.37637	4.57516e-08	189377137	189378033	+	Cysteine-rich receptor kinase	up
TraesCS2D02G224200	9.23878	3.36019e-36	6.51182	1.90935e-17	191237099	191239520	-	Isocitrate lyase	up
TraesCS2D02G224700	1.29282	5.085e-13	1.73305	4.29121e-23	192185521	192186522	-	Glutathione S-transferase	up
TraesCS2D02G225400	1.65144	4.44351e-34	1.56526	4.6499e-26	193117633	193120176	+	WAT1-related protein	up
TraesCS2D02G250300	1.14368	4.45959e-10	1.5889	3.18065e-19	298837316	298838335	+	Cytidylate kinase	up
TraesCS2D02G266500	1.69744	5.89888e-08	1.66686	1.78167e-07	325322168	325323405	+	Senescence regulator	up
TraesCS2D02G270100	1.30238	4.97845e-26	1.82875	3.62687e-42	333646422	333648041	+	LOB domain-containing protein	up
TraesCS2D02G276900	1.48569	1.97571e-18	1.40273	1.60873e-15	346574695	346577565	+	Alcohol dehydrogenase 3	up
TraesCS2D02G277600	1.29396	2.08593e-08	1.82939	1.13343e-18	347807207	347809884	+	Protein DETOXIFICATION	up
TraesCS2D02G281700	2.35476	8.21237e-07	2.39611	5.04212e-07	354778549	354779961	+	Auxin response factor	up
TraesCS2D02G285300	1.23473	7.53574e-14	1.05511	1.26707e-09	361392674	361395409	+	Jasmonate ZIM domain protein	up
TraesCS2D02G291400	2.88662	3.83142e-21	2.75544	5.65134e-20	373652226	373653743	-	Late embryogenesis abundant protein	up
TraesCS2D02G291700	3.10916	1.95889e-21	3.00769	3.3137e-20	373750519	373752048	+	Late embryogenesis abundant protein	up
TraesCS2D02G313400	1.23872	1.38835e-18	1.02907	4.53708e-11	403209299	403213734	+	Lipoxygenase	up
TraesCS2D02G313900	1.75997	6.73935e-14	2.14234	6.46749e-18	403485450	403486383	-	transcription repressor	up
TraesCS2D02G317000	1.24358	4.99344e-09	1.34488	1.01853e-09	406260711	406262537	+	Glycosyltransferase	up
TraesCS2D02G318400	1.07085	2.09685e-05	1.58613	6.58228e-11	408344566	408349774	+	Sugar transporter, putative	up
TraesCS2D02G321600	1.45992	2.37557e-07	1.01778	0.000804889	413263896	413266244	+	Aldose 1-epimerase	up
TraesCS2D02G334700	2.43403	1.79319e-06	2.75072	1.96687e-08	427946437	427948526	+	Brefeldin A-inhibited guanine nucleotide-exchange protein 3	up
TraesCS2D02G336900	1.27705	2.25999e-09	1.61582	8.18117e-14	430439899	430441968	-	Aldo/keto reductase family protein	up
TraesCS2D02G344200	5.0282	7.80343e-196	3.73378	3.7292e-91	440325740	440328360	-	Malate synthase	up
TraesCS2D02G346200	1.09146	2.08882e-21	1.41252	2.38092e-31	442982365	442989371	+	Protoporphyrinogen oxidase	up
TraesCS2D02G348700	6.9392	6.95791e-257	3.2337	3.12165e-37	446640621	446640884	-	Chitinase	up
TraesCS2D02G349500	2.45716	1.83612e-40	2.17862	2.27416e-27	446941015	446943604	+	transmembrane protein, putative (Protein of unknown function, DUF642)	up
TraesCS2D02G356300	1.57569	1.34224e-27	1.64731	2.41936e-27	458714573	458720725	+	Calcium uptake protein 1	up
TraesCS2D02G362500	1.64705	1.89822e-11	1.86823	1.01167e-14	468757173	468765079	+	Lipase	up
TraesCS2D02G376300	1.823	1.94834e-34	2.22515	7.11812e-44	480573812	480574946	+	senescence regulator (Protein of unknown function, DUF584)	up
TraesCS2D02G391400	2.26794	3.74757e-11	1.33194	0.000843424	498531944	498533001	-	Ethylene-responsive transcription factor	up
TraesCS2D02G392300	2.86794	8.45247e-62	2.92652	2.86752e-54	499751079	499751695	-	alpha/beta-Hydrolases superfamily protein	up
TraesCS2D02G392500	3.06535	2.77696e-47	2.59016	2.61983e-29	500402213	500403498	-	RING/U-box superfamily protein	up
TraesCS2D02G392900	1.64939	1.45476e-13	1.84253	2.67115e-17	500791603	500793692	-	2-oxoglutarate (2OG) and Fe(II)-dependent oxygenase superfamily protein	up
TraesCS2D02G394400	1.43844	9.3462e-06	1.42208	1.20183e-05	505840667	505841815	-	transcription repressor	up
TraesCS2D02G395400	1.02192	2.58255e-19	1.1927	3.6532e-22	506758084	506759084	-	Histone H1	up
TraesCS2D02G399000	1.9507	0.000121894	2.42307	2.13364e-07	512041712	512043335	-	Heat shock transcription factor	up
TraesCS2D02G401600	1.88602	2.52617e-26	1.51981	3.82727e-15	516395647	516413763	+	Niemann-Pick C1 protein	up
TraesCS2D02G406200	1.75708	3.43871e-21	1.93398	6.07753e-23	521533342	521535171	+	Glycosyltransferase	up
TraesCS2D02G408700	1.05756	1.43251e-18	1.16282	3.89513e-21	523624627	523627503	+	Glycerol-3-phosphate transporter, putative	up
TraesCS2D02G414600	1.27991	1.42534e-21	1.48153	9.44173e-26	528635190	528637621	+	Ethylene-responsive transcription factor	up
TraesCS2D02G417700	2.54621	4.99795e-22	2.79171	7.13605e-26	531928766	531929619	+	cysteine-rich/transmembrane domain A-like protein	up
TraesCS2D02G425000	1.37693	8.88007e-29	1.54473	1.85291e-32	537458358	537462454	-	Oxygen-dependent coproporphyrinogen-III oxidase	up
TraesCS2D02G425700	1.04076	6.38365e-17	1.28478	3.34671e-23	538054304	538055427	-	Ethylene-responsive transcription factor	up
TraesCS2D02G431300	1.20606	4.18864e-13	1.34632	2.33705e-13	543760450	543761937	-	Late embryogenesis abundant protein	up
TraesCS2D02G431400	1.15217	2.17452e-12	1.37192	1.48956e-13	543812152	543813640	-	Late embryogenesis abundant protein	up
TraesCS2D02G432500	1.00789	1.10586e-06	1.08067	5.77648e-07	544659932	544661483	+	HTH-type transcriptional regulator YidZ	up
TraesCS2D02G436100	1.48738	8.67871e-14	1.14407	2.48722e-07	546872156	546873142	+	Ubiquinol oxidase	up
TraesCS2D02G447300	2.34786	8.1713e-21	2.66062	1.05097e-27	557172898	557173428	-	3-hydroxy-5-phosphonooxypentane-2,4-dione thiolase	up
TraesCS2D02G452900	1.24734	3.70439e-21	1.53484	8.84626e-29	562166449	562168305	-	Receptor-like kinase	up
TraesCS2D02G453100	1.04688	6.82632e-11	1.19143	9.68003e-12	562231960	562232752	+	senescence-associated family protein (DUF581)	up
TraesCS2D02G453200	1.89203	6.39426e-23	2.23031	2.97408e-29	562235203	562236022	+	senescence-associated family protein (DUF581)	up
TraesCS2D02G453300	2.22902	4.25996e-45	2.65007	8.24789e-52	562267961	562268667	+	senescence-associated family protein (DUF581)	up
TraesCS2D02G453400	2.61659	3.02376e-49	2.89122	9.44407e-54	562340880	562341688	+	senescence-associated family protein (DUF581)	up
TraesCS2D02G453500	3.15805	5.46099e-71	3.57764	3.14124e-88	562353563	562354417	+	senescence-associated family protein (DUF581)	up
TraesCS2D02G453600	1.79139	8.62661e-20	2.07474	3.56107e-25	562362396	562363217	+	senescence-associated family protein (DUF581)	up
TraesCS2D02G453700	1.06183	2.51247e-08	1.24158	3.29665e-10	562449175	562450083	+	senescence-associated family protein (DUF581)	up
TraesCS2D02G453800	1.20015	6.92943e-10	1.32638	1.4389e-11	562581089	562583208	+	senescence-associated family protein (DUF581)	up
TraesCS2D02G453900	2.73162	1.01532e-25	3.12024	8.05694e-36	562685012	562685302	+	senescence-associated family protein (DUF581)	up
TraesCS2D02G454100	3.53249	2.4017e-19	3.71527	2.2486e-21	562754102	562754392	+	senescence-associated family protein (DUF581)	up
TraesCS2D02G454500	2.16838	9.38521e-43	2.5661	7.2119e-56	562845265	562846193	+	senescence-associated family protein (DUF581)	up
TraesCS2D02G454600	1.38551	5.72814e-22	1.55687	3.95002e-21	562850821	562851114	+	senescence-associated family protein (DUF581)	up
TraesCS2D02G455000	1.54908	2.76019e-27	1.42276	6.30409e-20	563142797	563143806	+	senescence-associated family protein (DUF581)	up
TraesCS2D02G455800	2.25158	3.99947e-58	2.59899	3.96918e-60	563958429	563959578	+	Ring finger protein	up
TraesCS2D02G462100	2.2318	1.71325e-11	2.64526	9.50977e-17	568192279	568193903	-	Leucine-rich repeat receptor-like protein kinase family protein	up
TraesCS2D02G487000	2.60324	3.13426e-62	2.80613	8.62176e-59	587106896	587107595	-	Wound-responsive family protein	up
TraesCS2D02G487100	2.73067	1.15334e-46	3.10815	1.60476e-55	587111544	587111816	-	Wound-responsive family protein	up
TraesCS2D02G487200	2.80599	5.34427e-102	3.0165	1.87992e-96	587113752	587114396	-	Wound-responsive family protein	up
TraesCS2D02G491600	1.39502	1.5954e-12	1.80627	4.40671e-19	590063031	590067307	+	Receptor-like protein kinase	up
TraesCS2D02G497800	1.03354	2.09896e-12	1.77481	1.06669e-34	593503835	593509646	+	Myosin-H heavy chain	up
TraesCS2D02G499700	1.36794	3.48054e-09	1.64834	2.08825e-13	594547370	594551243	-	DUF1365 family protein	up
TraesCS2D02G505600	1.39398	3.27242e-20	1.45197	1.26395e-21	599893591	599897568	+	Cytochrome P450-like	up
TraesCS2D02G505700	1.25916	0.000154713	1.75476	4.4682e-08	599916155	599919148	+	Sucrose transporter	up
TraesCS2D02G523800	-1.07303	0.000963835	1.51177	1.32384e-10	612455052	612455378	-	LIGHT-DEPENDENT SHORT HYPOCOTYLS-like protein (DUF640)	down
TraesCS2D02G531000	1.24499	0.00160344	2.04674	3.65335e-09	617081012	617089572	+	3-oxoacyl-reductase	up
TraesCS2D02G533500	3.52209	1.02796e-05	7.64377	2.49356e-35	617992157	617992426	+	Wound-responsive family protein	up
TraesCS2D02G533600	2.74761	3.96484e-17	5.34383	1.25612e-86	617995075	617995681	+	Wound-responsive family protein	up
TraesCS2D02G533700	2.60427	0.00367964	6.78428	2.25316e-30	618003948	618004518	+	Wound-responsive family protein	up
TraesCS2D02G534100	4.67358	1.9018e-35	5.45106	6.77836e-51	618129328	618129615	+	Wound-responsive family protein	up
TraesCS2D02G534300	6.39887	2.18736e-06	6.28717	4.2331e-06	618136619	618136930	+	Calcium-binding mitochondrial carrier protein SCaMC-1	up
TraesCS2D02G534500	1.30762	2.55994e-12	2.88947	1.6994e-45	618147760	618148305	-	Wound-responsive family protein	up
TraesCS2D02G534600	1.06405	4.47223e-22	1.23664	2.43461e-25	618149270	618154672	-	Diacylglycerol kinase	up
TraesCS2D02G536200	1.20882	4.55684e-06	1.14184	3.26693e-05	618822214	618827293	+	Heme oxygenase 1	up
TraesCS2D02G541800	1.60686	7.91636e-56	1.82934	3.63662e-58	620539803	620542569	-	Phosphatidylinositol 4-kinase	up
TraesCS2D02G541900	1.74465	1.73907e-34	2.10199	4.42538e-44	620546414	620550871	+	Thiol-disulfide oxidoreductase DCC	up
TraesCS2D02G543300	1.64385	1.1701e-14	1.00583	1.19408e-05	621264905	621265417	-	Blue copper protein	up
TraesCS2D02G543400	2.27453	7.18638e-38	1.4107	2.66356e-11	621267440	621268192	+	Blue copper protein	up
TraesCS2D02G547900	1.21259	0.00278317	1.08972	0.00823057	624093667	624095574	+	Phytol kinase	up
TraesCS2D02G561700	1.45265	2.56519e-48	1.67617	2.0337e-55	633847433	633852003	+	Pyruvate kinase	up
TraesCS2D02G564900	5.48969	1.94148e-19	5.76758	7.30951e-22	635161247	635166604	+	Beta-fructofuranosidase, insoluble protein	up
TraesCS2D02G600200	1.20604	7.25952e-10	1.40232	8.69568e-12	650962449	650964288	+	E3 ubiquitin-protein ligase	up
TraesCS3A02G020400	1.92996	1.64889e-06	2.37482	2.04275e-10	11947227	11949045	-	Xyloglucan galactosyltransferase KATAMARI1-like protein	up
TraesCS3A02G033900	3.59199	2.15088e-28	3.75165	5.12065e-30	19313718	19314526	-	Heat shock protein	up
TraesCS3A02G034500	5.87546	2.16074e-19	5.96873	3.51297e-20	19466928	19467669	+	Heat shock protein	up
TraesCS3A02G037600	1.03902	2.96264e-17	1.39577	3.84038e-24	20325413	20329973	+	Delta(7)-sterol-C5(6)-desaturase	up
TraesCS3A02G049400	1.31643	8.04452e-07	1.0525	0.000190712	26194495	26197273	+	Receptor-like kinase	up
TraesCS3A02G053900	1.43209	2.52819e-10	1.29363	4.44208e-08	30996679	30998012	+	AP2/B3 transcription factor family protein	up
TraesCS3A02G060000	1.12885	7.52514e-06	1.87847	2.50568e-18	36246927	36249574	+	Receptor-kinase, putative	up
TraesCS3A02G102000	1.83042	2.86805e-47	2.16193	1.0126e-56	66165602	66166801	+	FMN-dependent NADPH-azoreductase	up
TraesCS3A02G105600	1.25855	1.53015e-07	1.22849	1.52815e-06	69504313	69506901	-	Protein IQ-DOMAIN 1	up
TraesCS3A02G107200	1.53026	1.6349e-45	1.67181	1.57561e-46	71793752	71796017	+	Zinc finger CCCH domain-containing protein	up
TraesCS3A02G109600	1.33969	0.000817236	1.48189	8.24492e-05	75565436	75569669	-	zinc finger WD40 repeat protein 1	up
TraesCS3A02G111600	2.04066	5.97743e-22	2.33013	2.21444e-24	79235061	79236920	+	FAD-binding Berberine family protein, putative	up
TraesCS3A02G112900	7.22055	5.20051e-09	7.51772	8.89063e-10	80225715	80226556	+	Heat-shock protein, putative	up
TraesCS3A02G113000	3.27023	9.08651e-14	3.19992	4.13641e-13	80288759	80289531	-	Heat-shock protein, putative	up
TraesCS3A02G113100	2.87439	6.08535e-34	2.80137	9.2161e-31	80412951	80413824	+	Heat shock protein	up
TraesCS3A02G116400	2.64281	3.01767e-123	3.00886	1.13886e-142	84649308	84650912	+	Transcription factor, putative	up
TraesCS3A02G123600	1.06987	2.24165e-09	1.26255	5.72457e-13	99622164	99625983	-	DUF2921 family protein	up
TraesCS3A02G131500	2.73002	5.38088e-07	2.80555	1.46503e-07	107975081	107977380	+	Ring finger protein, putative	up
TraesCS3A02G147300	1.17363	5.16989e-07	1.14305	4.10831e-07	128582053	128586572	-	Cell number regulator 6	up
TraesCS3A02G149200	1.84422	9.00681e-24	2.46905	2.89352e-31	134237719	134239435	+	Cx9C motif-containing protein 4, mitochondrial	up
TraesCS3A02G152500	1.67333	2.98719e-07	1.86298	8.82408e-09	142923164	142925500	+	Cytochrome P450	up
TraesCS3A02G159600	1.32942	3.78126e-23	1.17225	3.89502e-16	159422674	159429158	+	Plant regulator RWP-RK family protein	up
TraesCS3A02G165300	1.24286	1.43426e-06	1.20934	1.76672e-06	170390397	170391103	-	Heavy metal transport/detoxification superfamily protein	up
TraesCS3A02G180700	1.08	8.14984e-08	1.08516	1.38313e-07	208454984	208456343	+	50S ribosomal protein L22, chloroplastic	up
TraesCS3A02G182400	2.54831	1.91614e-46	2.72983	1.52879e-46	211953911	211954591	+	tRNA (uracil-O(2)-)-methyltransferase	up
TraesCS3A02G217900	2.96531	1.01992e-25	3.65661	3.55328e-38	399573202	399580569	-	Pleiotropic drug resistance ABC transporter	up
TraesCS3A02G226200	1.12727	1.20368e-08	1.41707	4.59999e-13	423676730	423682697	-	Transducin/WD40 repeat protein	up
TraesCS3A02G228900	1.19584	5.22823e-06	1.97154	2.83811e-16	428323346	428324697	+	transcription repressor	up
TraesCS3A02G233000	2.26399	3.91815e-39	2.38878	9.11632e-44	434949642	434951603	-	DELLA protein GAI	up
TraesCS3A02G239600	1.02956	0.00725068	1.09632	0.00392484	449656052	449656972	-	Werner Syndrome-like exonuclease	up
TraesCS3A02G246700	1.53231	2.00933e-11	1.77315	2.73609e-14	464795463	464796987	-	Glutaredoxin	up
TraesCS3A02G256300	1.05109	1.69804e-07	1.13546	2.77048e-08	478241819	478243537	-	Protein kinase-like	up
TraesCS3A02G259900	2.13152	1.47272e-51	2.21432	2.07132e-41	482183185	482184828	-	AP2/B3 transcription factor family protein	up
TraesCS3A02G260200	-3.11963	3.9471e-09	1.59757	4.69033e-10	482935818	482937066	-	Chitinase	down
TraesCS3A02G274400	1.43983	2.2103e-15	1.26909	1.78334e-12	503751497	503755373	-	Chaperone clpb, putative	up
TraesCS3A02G277500	1.43857	5.35989e-37	1.678	1.29832e-43	507299815	507303799	-	Dual specificity protein phosphatase family protein	up
TraesCS3A02G280000	2.09743	1.80828e-23	2.7993	1.12584e-44	509375867	509377717	-	Glycosyltransferase	up
TraesCS3A02G287400	1.42564	9.11575e-14	1.89289	2.9173e-20	515828111	515829022	-	Serine acetyltransferase	up
TraesCS3A02G287500	1.63366	7.44143e-20	1.19932	3.43312e-10	515860944	515862370	+	Inorganic pyrophosphatase 2	up
TraesCS3A02G300600	1.28942	1.26753e-16	1.24264	2.74703e-14	534531413	534534349	+	extra-large GTP-binding protein 3	up
TraesCS3A02G300700	2.51961	2.91609e-05	3.48382	5.78694e-12	534534751	534536265	+	Serpin family protein	up
TraesCS3A02G313200	4.48237	2.77724e-163	1.90743	2.99946e-18	552756349	552757410	+	Metallothionein	up
TraesCS3A02G315800	2.12015	6.26305e-39	2.34662	3.10252e-45	556660572	556666920	+	Diacylglycerol kinase	up
TraesCS3A02G321100	1.94008	2.43977e-24	1.90951	2.24092e-23	564437512	564442094	+	Cytokinin oxidase/dehydrogenase	up
TraesCS3A02G327000	1.76757	6.78228e-18	2.17089	1.97302e-25	572118453	572118776	-	DUF4228 domain protein	up
TraesCS3A02G330400	1.087	2.32287e-11	1.2893	7.94182e-14	575000879	575004696	-	Oxidoreductase/ transition metal ion binding protein	up
TraesCS3A02G331300	1.43449	1.21713e-35	1.46913	4.67766e-32	575869958	575872316	-	Auxin efflux carrier component	up
TraesCS3A02G336800	1.41907	7.59944e-09	1.04673	6.3871e-05	583747947	583749328	+	Late embryogenesis abundant (LEA) hydroxyproline-rich glycoprotein family	up
TraesCS3A02G337200	1.02788	1.46303e-08	1.12799	1.48908e-09	584015491	584019577	-	BZIP transcription factor	up
TraesCS3A02G339600	2.83596	2.7174e-75	3.09046	1.68132e-83	586421735	586423333	-	NAC domain-containing protein, putative	up
TraesCS3A02G356700	1.32876	0.000907325	1.827	7.79514e-07	604343231	604346064	-	Protein UPSTREAM OF FLC	up
TraesCS3A02G359400	2.18369	1.32664e-45	2.28799	9.07637e-44	607443297	607446882	+	Triosephosphate isomerase	up
TraesCS3A02G360300	1.26732	1.27078e-12	1.28728	2.05646e-12	608189211	608191673	+	Scarecrow transcription factor family protein	up
TraesCS3A02G363900	1.48517	3.19007e-10	1.15934	2.73641e-06	612523359	612528093	-	BEL1-like homeodomain protein	up
TraesCS3A02G368800	1.12857	2.8059e-19	1.67492	5.41949e-35	619097854	619099881	-	Nematode resistance protein-like HSPRO2	up
TraesCS3A02G375500	1.268	7.3929e-12	1.5628	2.26741e-16	624829198	624830740	+	MYB transcription factor	up
TraesCS3A02G377100	2.11475	2.66594e-09	1.51559	0.000197473	626073340	626074336	+	Ring finger protein, putative	up
TraesCS3A02G391500	1.44444	1.76795e-43	1.70615	1.06281e-44	639248317	639250506	-	Fructose-bisphosphate aldolase	up
TraesCS3A02G392000	2.94365	3.71659e-25	3.06895	8.16144e-26	639620066	639620844	+	Early nodulin 93	up
TraesCS3A02G400000	1.23924	4.40345e-22	1.40736	2.82972e-25	646811794	646814706	+	pfkB-like carbohydrate kinase family protein	up
TraesCS3A02G402700	1.06266	1.17766e-11	1.55455	2.21486e-24	648109446	648110230	+	Legume-specific protein	up
TraesCS3A02G406000	1.09373	3.73711e-22	1.32842	8.26144e-25	650056057	650058213	+	NAC domain-containing protein	up
TraesCS3A02G408700	2.06041	2.02166e-56	2.48211	2.57071e-67	653416787	653418249	-	Acyl-[acyl-carrier-protein] desaturase	up
TraesCS3A02G411700	2.09934	1.67135e-86	2.01297	2.62787e-63	655635825	655637330	-	Basic 7S globulin 2	up
TraesCS3A02G412900	12.6509	1.4119e-26	9.24984	2.17821e-14	656134715	656136310	+	Cysteine proteinase	up
TraesCS3A02G413200	13.1506	1.46129e-28	9.40466	6.69495e-15	656423849	656425275	+	Cysteine proteinase	up
TraesCS3A02G420900	1.35266	2.93242e-12	1.83377	7.0008e-22	662412531	662413719	-	DUF506 family protein	up
TraesCS3A02G423900	1.08303	0.00128762	1.33112	3.1428e-05	666228978	666232552	-	Protein XRI1	up
TraesCS3A02G424000	1.03517	2.20111e-13	1.1129	2.623e-13	666635558	666637124	-	Small ubiquitin-related modifier	up
TraesCS3A02G426500	1.0507	1.99031e-08	1.29805	5.52612e-12	669601322	669604488	+	lysine ketoglutarate reductase trans-splicing-like protein, putative (DUF707)	up
TraesCS3A02G426800	1.07809	5.14554e-18	1.30487	3.39479e-23	669729050	669733805	-	Acyl-[acyl-carrier-protein] desaturase	up
TraesCS3A02G448600	1.87427	1.94442e-11	1.2197	0.000240641	688596498	688598003	+	Basic 7S globulin 2	up
TraesCS3A02G471800	3.4723	5.45092e-69	3.95803	1.10966e-95	703183335	703184999	-	Basic 7S globulin 2	up
TraesCS3A02G472500	1.167	1.08886e-08	1.36181	1.04067e-13	703784214	703785973	+	Basic 7S globulin 2	up
TraesCS3A02G477500	1.00662	1.15683e-05	1.20145	1.84631e-07	709190053	709191408	+	Eukaryotic peptide chain release factor subunit 1-1	up
TraesCS3A02G481000	1.3548	1.46129e-05	1.23559	0.000117799	712141839	712144342	-	Cytokinin oxidase/dehydrogenase	up
TraesCS3A02G489300	1.40693	4.67232e-13	1.78677	1.46795e-20	716878200	716879218	+	DUF4228 domain protein	up
TraesCS3A02G498900	1.7753	3.45463e-28	1.97645	8.06061e-31	724305299	724307459	+	Serine/threonine-protein kinase	up
TraesCS3A02G500000	1.53602	6.85087e-44	1.19757	3.73189e-22	724645017	724653750	-	Protein DETOXIFICATION	up
TraesCS3A02G517100	1.62076	1.23978e-11	2.01185	7.21744e-18	734151921	734152833	+	Pathogenesis-related protein PR-4	up
TraesCS3A02G518700	1.38088	1.07195e-14	1.37915	5.037e-14	735975111	735976526	-	Late embryogenesis abundant protein	up
TraesCS3A02G519600	1.50056	1.88179e-06	1.34532	5.446e-05	737180731	737181993	+	Late embryogenesis abundant protein	up
TraesCS3A02G525100	1.00082	0.000530611	1.41567	2.27879e-07	739517140	739519207	-	Dehydration-induced 19-like protein	up
TraesCS3A02G530700	1.11412	5.21536e-11	1.43655	3.30114e-17	743872553	743875195	+	Plant-specific domain TIGR01615 family protein	up
TraesCS3B02G000600	1.25023	2.98626e-09	1.35006	5.45772e-10	662656	666514	+	Cellulose synthase-like protein	up
TraesCS3B02G007700	1.18419	0.00564875	1.32393	0.00270597	3898802	3900540	+	basic helix-loop-helix (bHLH) DNA-binding superfamily protein	up
TraesCS3B02G032000	1.04639	1.12799e-06	1.14985	1.75865e-07	14524035	14526526	-	O-linked-mannose beta-1,4-N-acetylglucosaminyltransferase-like protein	up
TraesCS3B02G048900	1.12969	4.6183e-09	1.46167	1.79659e-11	24818543	24819647	-	Short-chain dehydrogenase/reductase	up
TraesCS3B02G049800	6.86673	1.47214e-07	7.28812	1.22311e-08	25056254	25057165	-	Heat shock protein	up
TraesCS3B02G049900	2.01166	5.61001e-12	1.88294	1.60115e-10	25121718	25122173	-	Heat shock protein	up
TraesCS3B02G052900	1.49907	1.49872e-18	1.66033	9.0952e-21	26751728	26753832	-	Glycosyltransferase	up
TraesCS3B02G083300	3.77281	4.0772e-21	2.79032	2.60363e-10	52668533	52670132	-	Cysteine protease	up
TraesCS3B02G106900	3.39823	8.12842e-117	3.64467	9.0987e-114	72476888	72478263	-	LOB domain-containing protein	up
TraesCS3B02G114400	1.28188	1.25253e-07	1.25113	5.03741e-07	80200803	80201492	-	Histone H2B	up
TraesCS3B02G119700	1.16183	1.07412e-07	1.78884	2.65238e-19	89375773	89376492	+	FMN-dependent NADPH-azoreductase	up
TraesCS3B02G125600	1.62128	7.36093e-43	1.72466	5.64869e-43	101799238	101802140	+	Zinc finger CCCH domain-containing protein	up
TraesCS3B02G129200	1.02211	0.00236504	1.16816	0.000229489	109942373	109943735	+	Protodermal factor 1	up
TraesCS3B02G130300	4.82947	1.54668e-06	4.12232	7.86217e-05	112464946	112465717	-	Heat shock protein	up
TraesCS3B02G130400	6.91955	1.13186e-07	7.26365	1.63054e-08	112496650	112497132	-	Heat shock protein	up
TraesCS3B02G130500	2.68091	9.79884e-14	2.55115	3.20021e-12	112835323	112836168	-	Heat shock protein	up
TraesCS3B02G130900	3.39414	2.46989e-14	3.34431	1.26657e-13	112947891	112948370	-	Heat shock protein	up
TraesCS3B02G131000	2.35584	6.84553e-11	2.11064	2.30537e-09	113298766	113299245	-	Heat shock protein	up
TraesCS3B02G131200	3.04818	8.76486e-24	3.11839	6.50612e-24	113503662	113504455	+	Heat-shock protein, putative	up
TraesCS3B02G131300	3.34561	1.64732e-09	3.84145	2.8231e-13	113512069	113512557	-	Heat-shock protein, putative	up
TraesCS3B02G132200	1.73875	1.55655e-13	1.66842	6.39387e-11	114724766	114726624	-	FAD-binding Berberine family protein	up
TraesCS3B02G135500	2.35041	1.00161e-98	2.69183	1.33e-101	118136453	118138515	+	Transcription factor, putative	up
TraesCS3B02G142300	1.13368	1.93915e-08	1.0965	1.50269e-07	129715296	129727192	-	Transcriptional corepressor LEUNIG	up
TraesCS3B02G145500	2.01115	6.79669e-21	1.40698	4.02493e-09	133818631	133823762	-	Boron transporter	up
TraesCS3B02G148100	1.8354	9.22584e-27	2.03041	7.87397e-27	139409234	139415404	-	ABC subfamily C transporter	up
TraesCS3B02G150400	3.27797	3.21879e-13	4.34154	1.35803e-27	141735345	141736523	+	Alpha/beta-Hydrolases superfamily protein	up
TraesCS3B02G150500	2.52848	5.62126e-32	3.35487	2.67391e-55	141740089	141741339	+	Alpha/beta-Hydrolases superfamily protein	up
TraesCS3B02G158700	3.2783	5.34891e-20	1.56222	0.000635903	154006102	154006611	-	Metallothionein-like protein	up
TraesCS3B02G165100	3.97182	1.51314e-14	3.98388	7.32294e-14	163153434	163154375	+	RING/U-box superfamily protein, putative	up
TraesCS3B02G176500	1.99479	6.05767e-32	2.67512	4.29986e-46	179369581	179371322	+	Cx9C motif-containing protein 4, mitochondrial	up
TraesCS3B02G190300	1.0684	1.44315e-09	1.09507	3.76756e-09	202924220	202930635	+	Plant regulator RWP-RK family protein	up
TraesCS3B02G212400	2.8428	9.49648e-44	2.9824	1.68005e-43	252343587	252344397	+	Transducin/WD40 repeat-like superfamily protein	up
TraesCS3B02G218500	1.01926	2.47948e-20	1.22146	1.8445e-25	261787966	261793173	-	Pyruvate kinase	up
TraesCS3B02G220700	2.48435	2.0902e-08	3.43353	1.4591e-18	270890846	270892086	-	Eukaryotic translation initiation factor 6	up
TraesCS3B02G220900	1.473	2.44231e-34	1.75532	1.32999e-41	271819445	271824404	+	F-box protein	up
TraesCS3B02G248400	2.50788	6.16535e-36	2.462	2.17263e-29	395852018	395858874	-	Pleiotropic drug resistance ABC transporter	up
TraesCS3B02G255700	1.16748	6.68611e-06	1.28178	6.99389e-07	412873587	412874841	-	transcription repressor	up
TraesCS3B02G258100	1.54874	1.67515e-09	1.80428	8.90582e-13	416031810	416034803	-	Pectinesterase	up
TraesCS3B02G258300	1.36952	5.75324e-06	1.73686	6.14139e-10	416124369	416129860	+	Transducin/WD40 repeat protein	up
TraesCS3B02G262400	2.22546	1.94158e-24	2.46867	8.05597e-30	420922117	420923884	-	DELLA protein GAI	up
TraesCS3B02G272600	1.45338	1.48555e-11	1.70568	9.46577e-13	438930518	438931352	+	Glutaredoxin	up
TraesCS3B02G292900	1.02352	4.99665e-07	1.01977	1.70538e-06	471474811	471480092	+	Threonine synthase	up
TraesCS3B02G293000	2.01846	9.84966e-37	2.00172	7.66819e-28	471799652	471801391	-	AP2/B3 transcription factor family protein	up
TraesCS3B02G308000	2.40275	1.08706e-21	2.64414	5.0292e-25	495101621	495105368	+	Carotenoid cleavage dioxygenase	up
TraesCS3B02G308100	1.07941	1.21782e-05	1.11283	1.22375e-05	495150368	495154251	-	Chaperone clpb, putative	up
TraesCS3B02G311700	1.01	1.70492e-14	1.11836	1.93127e-15	501107421	501111468	-	Dual specificity protein phosphatase family protein	up
TraesCS3B02G313900	2.04984	9.30517e-28	2.21437	1.79558e-33	504960463	504962109	-	Glycosyltransferase	up
TraesCS3B02G319100	1.51585	1.18124e-34	1.16333	1.16102e-14	513990284	513996158	+	ABC transporter B family protein	up
TraesCS3B02G322000	1.26226	2.7912e-07	1.27239	6.90304e-07	521476028	521477354	+	Inorganic pyrophosphatase 2	up
TraesCS3B02G322100	1.83843	4.24158e-11	2.11812	2.09489e-14	521609593	521610929	+	Inorganic pyrophosphatase 2	up
TraesCS3B02G322200	2.418	1.5631e-07	2.4098	2.326e-07	521688078	521689059	+	Inorganic pyrophosphatase 2	up
TraesCS3B02G328700	1.00623	3.43236e-17	1.41271	6.46444e-28	530609281	530611569	-	Gibberellin 2-oxidase	up
TraesCS3B02G331100	1.02549	5.46162e-26	1.15122	5.29495e-27	536074881	536079450	-	Aspartate aminotransferase	up
TraesCS3B02G335300	1.16581	4.82499e-22	1.66774	1.12604e-39	541514373	541518179	+	Indole-3-acetic acid-amido synthetase GH3.3, putative	up
TraesCS3B02G335900	1.445	1.11881e-22	1.56239	8.5706e-22	542162516	542165335	-	SPX domain-containing protein 4	up
TraesCS3B02G336500	1.31214	2.34696e-08	1.28404	2.44334e-08	542722070	542722576	-	ATP-dependent RNA helicase DBP7	up
TraesCS3B02G351100	1.32346	1.56498e-13	1.29196	5.53051e-12	561097668	561104312	-	Diacylglycerol kinase	up
TraesCS3B02G356400	1.87949	1.31429e-24	2.13808	4.13621e-30	566640770	566641528	-	Conglutin beta	up
TraesCS3B02G357500	1.16277	9.0429e-15	1.38887	2.96284e-19	567806997	567807728	+	Ethylene-responsive factor-like transcription factor	up
TraesCS3B02G357600	1.87993	0.00131356	1.95018	0.00095241	568282829	568283613	+	Ethylene-responsive transcription factor, putative	up
TraesCS3B02G360400	1.06096	6.68334e-12	1.36665	2.18491e-17	572272144	572275223	-	Oxidoreductase/ transition metal ion binding protein	up
TraesCS3B02G361500	2.42432	9.97082e-41	2.19471	1.97797e-30	572835319	572837868	-	Auxin efflux carrier component	up
TraesCS3B02G367900	2.24874	1.18331e-17	1.96969	7.22981e-13	580062576	580063568	+	Late embryogenesis abundant (LEA) hydroxyproline-rich glycoprotein family	up
TraesCS3B02G371200	2.31144	2.8836e-52	2.43386	1.30508e-54	583391548	583393126	-	NAC domain-containing protein	up
TraesCS3B02G374100	1.25803	9.18401e-12	1.48199	6.74697e-15	586731884	586751425	-	Protein kinase-like protein	up
TraesCS3B02G392000	2.39257	1.91442e-49	2.51115	8.17371e-49	617677198	617680630	+	Triosephosphate isomerase	up
TraesCS3B02G403400	1.95109	1.75029e-14	1.2949	1.20693e-05	637334732	637336932	-	Cytochrome P450	up
TraesCS3B02G404000	1.06958	0.000576458	1.92493	3.5936e-12	638356399	638359026	-	Zinc finger protein	up
TraesCS3B02G407700	1.73943	1.1292e-16	1.99276	2.61078e-20	643256505	643257943	+	MYB transcription factor	up
TraesCS3B02G408900	1.45812	3.43096e-48	1.78493	3.58675e-61	644324543	644328651	-	Uricase	up
TraesCS3B02G420600	1.44286	8.46936e-16	1.11067	7.29152e-09	657649611	657651689	-	Amino acid permease	up
TraesCS3B02G424700	2.43928	1.47946e-40	1.02761	4.56996e-06	662550416	662557300	-	Peptide transporter	up
TraesCS3B02G433000	1.09832	1.29294e-20	1.17124	8.20037e-20	671996046	671999015	+	pfkB-like carbohydrate kinase family protein	up
TraesCS3B02G433400	1.10282	7.74299e-12	1.09815	2.1861e-10	672381005	672384862	-	BTB/POZ and TAZ domain protein	up
TraesCS3B02G439600	1.15945	5.56953e-22	1.32413	1.78235e-22	678548127	678550377	+	NAC domain-containing protein	up
TraesCS3B02G440100	1.17764	1.17841e-15	1.7153	1.74907e-29	679627358	679636128	-	Wound-responsive family protein	up
TraesCS3B02G440500	1.28116	1.82905e-07	1.54168	7.50509e-10	680235721	680237251	+	2-oxoglutarate (2OG) and Fe(II)-dependent oxygenase superfamily protein	up
TraesCS3B02G445200	1.78743	2.65735e-46	1.61226	3.27291e-23	685038013	685039263	-	Basic 7S globulin 2	up
TraesCS3B02G447400	12.8107	3.43298e-27	9.39079	7.91047e-15	686492059	686493509	+	Cysteine proteinase	up
TraesCS3B02G447500	12.1512	1.32252e-24	8.33262	1.19816e-11	686524369	686525851	+	Cysteine proteinase	up
TraesCS3B02G455200	1.02284	0.000155486	1.06157	0.000345226	696788089	696788403	-	Protease inhibitor/seed storage/lipid transfer protein family protein	up
TraesCS3B02G460000	1.25719	3.74591e-21	1.35141	1.24475e-20	703593861	703595347	-	Small ubiquitin-related modifier	up
TraesCS3B02G471600	2.10862	8.36407e-10	2.50111	1.08575e-13	720182529	720183233	-	Glutathione S-transferase	up
TraesCS3B02G474400	2.26231	2.73849e-21	1.75474	2.94402e-11	723456694	723460964	+	Receptor-like protein kinase	up
TraesCS3B02G476000	1.94173	6.41581e-63	2.30829	2.9802e-69	724926061	724929150	-	Transcription factor Inducer of CBF expression 1	up
TraesCS3B02G490000	1.0133	1.92597e-07	1.32315	4.99649e-12	736420304	736431741	-	Receptor-like kinase	up
TraesCS3B02G493700	1.18882	0.000205524	1.19761	0.000207645	739024450	739027263	+	PsbP family protein, expressed	up
TraesCS3B02G502100	1.41861	3.43764e-07	1.16894	0.000108342	745732957	745737003	-	alpha/beta-Hydrolases superfamily protein	up
TraesCS3B02G513300	1.23951	2.95472e-05	1.0331	0.00102185	756613131	756615205	+	Jasmonate O-methyltransferase	up
TraesCS3B02G514700	2.22703	2.24532e-13	2.1011	6.13192e-11	757456043	757457331	-	Basic 7S globulin 2	up
TraesCS3B02G514800	1.57105	2.91407e-27	1.71841	5.98777e-34	757472872	757474080	+	Eukaryotic aspartyl protease family protein	up
TraesCS3B02G515000	3.43115	1.74728e-43	3.98543	4.48623e-59	757517931	757519592	-	Basic 7S globulin 2	up
TraesCS3B02G515100	1.02874	2.5544e-21	1.60818	1.80361e-40	757708019	757709531	+	Basic 7S globulin	up
TraesCS3B02G525400	1.20121	3.69017e-17	1.56827	1.0917e-25	766988183	766995544	-	Phosphotransferase	up
TraesCS3B02G562900	1.89011	1.6003e-26	2.57461	7.62972e-57	795919174	795920133	-	Serine/threonine-protein kinase	up
TraesCS3B02G563100	1.5987	9.7989e-39	1.35409	9.13791e-23	796008219	796019084	+	Protein DETOXIFICATION	up
TraesCS3B02G586200	1.51868	2.51576e-12	1.48375	1.94157e-12	812721101	812722505	-	Late embryogenesis abundant protein	up
TraesCS3B02G587200	2.03364	1.74707e-23	1.80842	3.86596e-18	813902123	813903437	+	Late embryogenesis abundant protein	up
TraesCS3B02G587300	1.44957	5.62496e-07	1.47719	2.36515e-07	813904826	813906354	+	Late embryogenesis abundant protein	up
TraesCS3B02G600900	1.24844	4.00925e-13	1.74366	1.3471e-26	821693413	821696339	+	Plant-specific domain TIGR01615 family protein	up
TraesCS3D02G004300	1.15627	0.00222135	1.43518	4.78858e-05	1748596	1750441	+	basic helix-loop-helix (bHLH) DNA-binding superfamily protein	up
TraesCS3D02G010500	1.71282	2.77408e-11	1.8111	9.14723e-13	3822452	3826397	-	Cellulose synthase-like protein	up
TraesCS3D02G020500	2.48397	3.76463e-47	2.94447	1.92882e-60	6949696	6950286	+	Cysteine proteinase inhibitor	up
TraesCS3D02G021700	3.25004	4.15516e-23	3.44705	1.47724e-28	7122252	7124816	-	Pectin lyase-like superfamily protein	up
TraesCS3D02G026200	1.86422	4.67668e-05	2.36799	8.5359e-09	8935611	8937215	+	Xyloglucan galactosyltransferase KATAMARI1-like protein	up
TraesCS3D02G045500	4.14794	1.11127e-82	3.90941	2.09583e-69	17391349	17392475	-	Heat shock protein	up
TraesCS3D02G045600	4.6788	5.39181e-05	4.62501	5.91679e-05	17406976	17407431	-	Heat shock protein	up
TraesCS3D02G045700	2.66529	1.82666e-34	2.4597	7.14481e-29	17413454	17413909	-	Heat shock protein	up
TraesCS3D02G045800	4.929	8.31465e-16	5.24356	4.00472e-19	17433235	17433693	-	Heat shock protein	up
TraesCS3D02G052300	1.5296	4.00453e-30	1.34558	2.72759e-21	21792841	21795028	+	AP2/B3 transcription factor family protein	up
TraesCS3D02G055400	1.56671	1.07203e-11	1.02802	4.79893e-05	23057692	23061395	+	Glycogen synthase	up
TraesCS3D02G091700	3.51993	6.42937e-154	3.7611	2.95782e-141	46470645	46471994	-	LOB domain-containing protein	up
TraesCS3D02G104200	2.38802	4.14656e-31	2.95632	3.8867e-50	56708402	56713080	+	Lectin receptor kinase	up
TraesCS3D02G104400	2.64202	4.622e-63	3.21764	2.62867e-85	56878886	56880123	-	FMN-dependent NADPH-azoreductase	up
TraesCS3D02G109300	1.56763	2.23841e-46	1.73589	4.40854e-41	63007082	63008233	+	Zinc finger CCCH domain-containing protein	up
TraesCS3D02G111300	1.32002	8.067e-07	1.00463	0.000822021	64761714	64764211	+	Cytokinin oxidase/dehydrogenase	up
TraesCS3D02G113700	1.6844	4.44202e-24	1.14082	9.21095e-09	67629962	67631779	-	FAD-binding Berberine family protein	up
TraesCS3D02G114700	4.72233	1.56543e-06	5.68654	5.02457e-10	68170180	68170989	+	Heat-shock protein, putative	up
TraesCS3D02G114800	4.24319	1.87499e-06	5.09095	6.76855e-10	68273710	68274517	+	Heat-shock protein, putative	up
TraesCS3D02G114900	2.6705	1.16064e-06	2.97173	1.22548e-08	68325091	68325579	-	Heat-shock protein, putative	up
TraesCS3D02G115000	4.29389	6.78486e-24	4.38427	1.74059e-25	68335048	68335874	-	Heat shock protein	up
TraesCS3D02G115100	3.88402	7.08376e-09	4.28807	2.30363e-11	68389101	68389875	+	Heat shock protein	up
TraesCS3D02G115200	3.04121	0.000120566	3.36805	1.98356e-06	68430547	68431219	+	Heat shock protein	up
TraesCS3D02G115300	2.11985	5.78833e-13	2.11514	4.30465e-12	68833188	68833910	+	Heat shock protein	up
TraesCS3D02G118300	2.5148	3.01728e-104	2.97142	3.76656e-121	72251943	72253831	+	Transcription factor, putative	up
TraesCS3D02G127300	2.83824	2.29601e-24	2.09327	7.85397e-11	84910795	84915224	-	Boron transporter	up
TraesCS3D02G129900	1.09476	7.25286e-14	1.30544	2.08027e-15	89898040	89904277	-	ABC subfamily C transporter	up
TraesCS3D02G131900	1.32676	0.000295771	1.98433	1.21825e-09	91708017	91709230	+	Alpha/beta-Hydrolases superfamily protein	up
TraesCS3D02G147800	3.86199	1.40013e-13	3.47878	1.04057e-09	112332792	112333799	+	RING finger-like	up
TraesCS3D02G153500	1.28908	8.3393e-12	1.20345	1.12869e-09	120288915	120294914	-	helicase with zinc finger protein	up
TraesCS3D02G157300	2.58194	1.99907e-71	3.01134	2.93246e-62	125482328	125483973	+	Cx9C motif-containing protein 4, mitochondrial	up
TraesCS3D02G166900	1.3899	1.84603e-22	1.49508	3.46704e-22	141206006	141212397	+	Plant regulator RWP-RK family protein	up
TraesCS3D02G176300	1.35751	5.64984e-12	1.11148	1.82134e-07	157749949	157750818	+	Heavy metal transport/detoxification superfamily protein	up
TraesCS3D02G186900	2.68583	2.00666e-69	2.84154	1.82367e-68	173596317	173596577	+	Cytoplasmic dynein 1 light intermediate chain 1	up
TraesCS3D02G220100	1.97919	4.85523e-35	2.14705	1.65366e-37	300500316	300503814	+	DELLA protein GAI	up
TraesCS3D02G227100	1.51852	9.91386e-09	2.04268	2.6203e-15	308739021	308740254	+	transcription repressor	up
TraesCS3D02G234400	1.74411	3.96662e-22	2.13658	1.36331e-25	323327122	323334634	+	Pleiotropic drug resistance ABC transporter	up
TraesCS3D02G244800	1.19362	4.40197e-08	1.53619	2.60927e-12	340069574	340070395	+	Glutaredoxin	up
TraesCS3D02G251200	1.44726	3.46199e-08	1.73495	9.80744e-12	352107820	352108955	-	cotton fiber-like protein (DUF761)	up
TraesCS3D02G260100	2.32452	4.91914e-42	2.14414	3.96263e-32	362069410	362070552	-	AP2/B3 transcription factor family protein	up
TraesCS3D02G262700	1.33843	1.51495e-12	1.5529	1.68815e-16	364520653	364521957	+	DUF1639 family protein	up
TraesCS3D02G273600	2.02672	1.63759e-15	2.66923	3.93821e-30	379535906	379539827	-	Chaperone clpb, putative	up
TraesCS3D02G276900	1.56831	5.56992e-07	1.7683	1.4647e-08	384247451	384251883	+	Glutamate carboxypeptidase 2	up
TraesCS3D02G277800	1.46494	8.08328e-37	1.57215	4.16064e-37	384851247	384856001	-	Dual specificity protein phosphatase family protein	up
TraesCS3D02G281400	1.80802	4.16639e-06	1.46386	0.000419141	389211717	389213101	+	RING/FYVE/PHD zinc finger superfamily protein, putative	up
TraesCS3D02G282600	3.56355	1.6638e-28	3.72389	4.15884e-33	390657816	390660439	+	Cysteine desulfurase	up
TraesCS3D02G286900	1.23568	1.37275e-23	1.82837	6.61572e-43	395666416	395667327	-	Serine acetyltransferase	up
TraesCS3D02G287000	1.3678	2.57122e-11	1.38089	3.26146e-11	395832956	395833780	+	Inorganic pyrophosphatase 2	up
TraesCS3D02G287100	1.29814	3.80067e-13	1.33675	4.46373e-12	395837260	395838557	+	Inorganic pyrophosphatase 2	up
TraesCS3D02G293200	1.12438	0.00381696	1.06236	0.00705401	403352586	403353317	+	RING/U-box superfamily protein	up
TraesCS3D02G301200	1.91837	1.51125e-43	1.88064	3.43674e-33	415652499	415655366	-	SPX domain-containing protein 4	up
TraesCS3D02G305000	2.37612	1.10537e-24	2.15251	8.8059e-18	418875636	418877106	+	Peroxidase	up
TraesCS3D02G310200	2.28197	7.6626e-23	2.10929	4.92686e-19	424349539	424353886	-	Cytokinin oxidase/dehydrogenase	up
TraesCS3D02G316300	1.82349	4.47e-12	1.63516	9.16959e-09	429623751	429624476	+	LysM domain containing protein	up
TraesCS3D02G317900	1.32629	7.88837e-08	1.46564	2.43022e-09	431839051	431841718	-	C2H2 zinc finger protein	up
TraesCS3D02G320400	1.56009	2.2824e-18	1.8064	1.79236e-21	433553635	433554378	-	DUF4228 domain protein	up
TraesCS3D02G321500	1.26628	4.26626e-15	1.56022	2.62064e-22	434210827	434211962	+	Ethylene-responsive factor-like transcription factor	up
TraesCS3D02G321700	1.73388	2.50035e-05	2.16005	1.04513e-08	434895749	434896979	+	Ethylene-responsive transcription factor, putative	up
TraesCS3D02G321900	1.71	0.00227664	2.12099	3.1426e-05	435120854	435126659	+	Protein CHLOROPLAST ENHANCING STRESS TOLERANCE, chloroplastic	up
TraesCS3D02G324800	1.79077	1.2551e-27	1.80409	1.04202e-25	437732785	437735103	-	Auxin efflux carrier component	up
TraesCS3D02G329800	1.40334	1.94716e-07	1.01083	0.000496468	442511403	442512326	+	Late embryogenesis abundant (LEA) hydroxyproline-rich glycoprotein family	up
TraesCS3D02G333100	2.11891	8.84716e-41	2.5027	3.81986e-48	445036912	445038669	-	NAC domain-containing protein	up
TraesCS3D02G335700	1.9059	2.06831e-32	2.16951	3.01053e-36	447578450	447590280	-	Leucine-rich repeat receptor-like protein kinase family protein	up
TraesCS3D02G340800	3.42013	1.41738e-73	2.84795	4.08248e-42	454494698	454495355	+	Histone H4	up
TraesCS3D02G349000	3.5189	6.25762e-08	2.91748	6.54269e-05	460441254	460442936	+	Alpha/beta-Hydrolases superfamily protein	up
TraesCS3D02G350500	1.11671	0.000569927	1.37426	5.35868e-06	461665419	461668822	-	nuclease	up
TraesCS3D02G355500	1.00087	0.000306864	1.14079	4.05284e-05	467318441	467319124	+	Two-component response regulator	up
TraesCS3D02G368000	1.82913	6.54828e-28	2.14308	6.71393e-36	481701876	481703386	+	MYB transcription factor	up
TraesCS3D02G369200	1.15461	3.23012e-27	1.51578	1.47576e-39	482227897	482231957	-	Uricase	up
TraesCS3D02G381400	1.62143	9.80851e-13	1.18606	5.10273e-07	497602124	497604146	-	Amino acid permease	up
TraesCS3D02G382700	1.03645	6.57642e-10	1.19443	8.82805e-12	498355487	498356344	-	BAG family molecular chaperone regulator 2	up
TraesCS3D02G383200	1.66168	1.10618e-06	1.69887	2.17714e-07	498483516	498484354	-	BAG family molecular chaperone regulator 2	up
TraesCS3D02G394800	2.0596	5.86246e-28	2.04753	1.04494e-22	510284388	510288189	-	BTB/POZ and TAZ domain protein	up
TraesCS3D02G401200	1.49809	1.5082e-40	1.69222	5.97932e-45	515776261	515778438	+	NAC domain-containing protein	up
TraesCS3D02G401600	1.2376	1.13252e-13	1.50819	6.57801e-19	516196264	516205686	-	Wound-responsive family protein	up
TraesCS3D02G403100	1.06207	6.22303e-19	1.08202	6.64889e-14	517273831	517277264	+	GRAS family transcription factor	up
TraesCS3D02G403800	2.50932	4.61721e-85	2.6663	1.6433e-75	517811310	517812966	-	Acyl-[acyl-carrier-protein] desaturase	up
TraesCS3D02G405900	2.43526	6.93366e-91	2.41984	6.11538e-77	520190552	520192020	-	Basic 7S globulin 2	up
TraesCS3D02G407600	12.1305	1.78593e-24	8.75497	6.82598e-13	520824123	520825587	+	Cysteine proteinase	up
TraesCS3D02G407700	9.52134	2.91166e-29	5.96104	3.72109e-11	520862627	520864131	+	Cysteine proteinase	up
TraesCS3D02G411400	1.28247	4.61343e-05	1.5136	5.08586e-07	523839105	523841173	+	Chitinase-like protein	up
TraesCS3D02G416400	1.17592	3.46748e-13	1.82825	6.40621e-22	527674494	527675712	-	DUF506 family protein	up
TraesCS3D02G419200	1.01996	3.81866e-12	1.14028	6.09643e-14	531704724	531707146	-	Small ubiquitin-related modifier	up
TraesCS3D02G419300	1.2308	1.05891e-22	1.38865	1.90132e-25	531847291	531848969	-	Small ubiquitin-related modifier	up
TraesCS3D02G421300	1.17286	2.48276e-15	1.46284	1.30509e-21	533724301	533726300	+	lysine ketoglutarate reductase trans-splicing-like protein, putative (DUF707)	up
TraesCS3D02G456000	2.44211	9.37501e-07	1.88807	0.000566707	562214921	562215235	-	Glutaredoxin family protein	up
TraesCS3D02G460200	1.52624	3.2159e-07	1.25549	5.1605e-05	565369304	565376714	-	Ankyrin repeat family protein	up
TraesCS3D02G461500	1.57064	1.95874e-07	1.68755	8.64883e-09	566080556	566081957	+	Late embryogenesis abundant protein	up
TraesCS3D02G467200	1.63579	9.8398e-18	1.58583	2.23539e-15	570276805	570278279	-	Basic 7S globulin 2	up
TraesCS3D02G467300	1.12864	1.48588e-26	1.42615	5.28805e-32	570280982	570282418	+	Basic 7S globulin	up
TraesCS3D02G467700	4.41139	6.11232e-19	4.75874	4.60219e-23	570393635	570394941	+	Basic 7S globulin 2	up
TraesCS3D02G467800	5.26397	4.2731e-06	5.13706	1.07462e-05	570399910	570401342	-	Basic 7S globulin 2	up
TraesCS3D02G475800	1.91397	3.19798e-11	2.26272	1.22925e-16	576755407	576758217	-	Cytokinin oxidase/dehydrogenase	up
TraesCS3D02G497300	1.17021	1.94073e-08	1.39111	3.17414e-10	588484721	588489721	-	Protein lateral root primordium 1	up
TraesCS3D02G504400	7.07947	5.20117e-08	9.14384	5.63958e-14	591973912	591975034	+	B3 domain-containing transcription factor VRN1	up
TraesCS3D02G507500	1.03414	2.70385e-06	1.14737	2.63505e-07	593997437	594003965	-	DNA mismatch repair protein MutL	up
TraesCS3D02G514700	5.69492	4.89789e-10	5.44127	4.4592e-09	598160861	598163274	+	UDP-glycosyltransferase	up
TraesCS3D02G518600	1.16908	1.60647e-28	1.40716	9.56007e-36	601497325	601500411	-	Protein kinase family protein	up
TraesCS3D02G526000	1.75698	1.76794e-21	1.73	1.77805e-20	604967117	604968552	-	Late embryogenesis abundant protein	up
TraesCS3D02G526100	1.14341	1.14009e-13	1.08399	7.96381e-14	605025908	605027192	-	Late embryogenesis abundant protein	up
TraesCS4A02G005500	1.30257	8.72156e-21	1.5612	6.29376e-22	3341895	3343139	+	Ethylene-responsive transcription factor	up
TraesCS4A02G005800	3.58176	2.85586e-75	3.96266	1.78347e-88	3387727	3388683	+	Ethylene-responsive transcription factor	up
TraesCS4A02G007900	1.72126	2.7081e-16	1.77516	8.62829e-16	4843495	4845175	-	Jasmonate ZIM domain protein	up
TraesCS4A02G008500	1.18778	7.77162e-10	1.08363	9.28485e-08	5122126	5123597	+	Methyl esterase	up
TraesCS4A02G011900	1.7956	1.17306e-54	2.40159	9.22262e-91	6884841	6888795	+	Acyl-CoA N-acyltransferases-like protein	up
TraesCS4A02G012800	1.79033	2.89582e-44	2.30937	2.18368e-57	7324832	7326564	-	Mitochondrial carrier, putative, expressed	up
TraesCS4A02G015500	1.70548	1.12111e-34	2.25667	1.92786e-51	9623014	9623724	-	ARM repeat superfamily protein	up
TraesCS4A02G015600	2.19826	1.13393e-37	2.66862	2.23736e-50	9625932	9626586	-	Ribosomal RNA large subunit methyltransferase K/L	up
TraesCS4A02G026800	1.61858	2.45769e-05	2.3441	7.3212e-12	18302064	18303770	-	transmembrane protein, putative (DUF247)	up
TraesCS4A02G031000	1.4784	1.60823e-17	1.25121	1.0499e-11	24215863	24218891	-	Protein kinase	up
TraesCS4A02G048000	1.3785	3.31493e-15	1.53293	2.63586e-17	38807730	38816357	+	Flap endonuclease 1	up
TraesCS4A02G048300	3.90852	1.66263e-25	2.92499	4.4608e-12	39051207	39053168	-	N-acetyltransferase, putative	up
TraesCS4A02G049500	1.29328	5.29366e-19	1.49162	1.68551e-23	40281761	40285123	+	RING/U-box superfamily protein	up
TraesCS4A02G059400	1.02091	9.88259e-11	1.27253	4.39558e-15	55572600	55575346	+	Poly [ADP-ribose] polymerase	up
TraesCS4A02G059900	1.29681	5.13051e-32	1.09791	1.01966e-18	56266262	56271389	-	Squalene monooxygenase	up
TraesCS4A02G066100	5.57841	2.31874e-12	6.12513	3.49784e-15	63527916	63530782	+	Heat shock 70 kDa protein	up
TraesCS4A02G075600	3.42359	1.52698e-186	3.45776	3.3003e-158	75213035	75215412	-	Glutamate decarboxylase	up
TraesCS4A02G079700	1.82318	7.02042e-51	2.16264	2.51431e-62	81799132	81802040	+	Bifunctional uridylyltransferase/uridylyl-removing enzyme	up
TraesCS4A02G087300	1.28215	1.07545e-16	1.40474	2.11039e-19	91753522	91754613	-	Fantastic four-like protein	up
TraesCS4A02G092100	1.91342	1.07343e-36	1.53749	3.40518e-21	98785386	98787839	+	Heat-shock protein, putative	up
TraesCS4A02G092700	4.32315	4.52604e-15	4.6326	2.12952e-18	100102111	100102578	-	Heat-shock protein	up
TraesCS4A02G092900	1.52437	3.70162e-19	1.32106	3.37594e-13	100550882	100551358	-	Heat-shock protein	up
TraesCS4A02G095500	1.17621	4.85935e-13	1.63552	1.67909e-21	103724058	103726912	-	Hsp70 nucleotide exchange factor fes1	up
TraesCS4A02G098500	1.07354	4.10843e-19	1.01729	5.51311e-15	110378257	110381391	+	HSP20-like chaperones superfamily protein	up
TraesCS4A02G098600	1.89375	1.254e-34	1.70432	3.42062e-25	110636805	110639367	-	70 kDa heat shock protein	up
TraesCS4A02G104300	1.43702	1.68538e-28	1.45894	8.05692e-26	117703712	117705630	-	Glutathione-S-transferase	up
TraesCS4A02G110300	2.51144	1.15376e-21	2.43487	8.26543e-20	134549984	134551905	+	Kinase family protein	up
TraesCS4A02G110900	1.82434	6.35924e-42	2.14792	6.95731e-54	135613901	135616927	-	Pyruvate decarboxylase	up
TraesCS4A02G119400	3.329	2.76737e-145	3.4905	6.33753e-131	147444968	147446107	-	Universal stress protein family protein, expressed	up
TraesCS4A02G145800	2.73814	2.19733e-09	2.89484	8.43065e-11	250949905	250950774	+	Protein fantastic four 3	up
TraesCS4A02G184500	1.115	1.51746e-06	1.03758	2.61655e-05	462825061	462833779	+	Nucleosome-remodeling factor subunit BPTF	up
TraesCS4A02G192500	1.28891	3.80757e-25	1.42697	2.21282e-28	472962884	472966268	-	Cytochrome P450-like protein	up
TraesCS4A02G196500	1.83471	5.19448e-23	2.07788	7.30945e-29	478742823	478746089	+	type one serine/threonine protein phosphatase 6	up
TraesCS4A02G199900	1.02036	0.00250777	1.51652	1.07231e-06	487916223	487918506	+	FBD-associated F-box protein	up
TraesCS4A02G202200	2.2055	4.10541e-84	2.6396	1.32667e-94	491914927	491917719	-	Alcohol dehydrogenase	up
TraesCS4A02G202300	1.47787	8.95097e-51	1.50075	1.63825e-39	492029965	492032871	-	Alcohol dehydrogenase	up
TraesCS4A02G211600	1.32899	1.04888e-21	1.09481	6.97282e-13	505788925	505794841	-	Kinase	up
TraesCS4A02G226700	2.55064	5.08075e-12	2.02867	4.31694e-07	534811309	534812765	+	Heat-shock protein, putative	up
TraesCS4A02G230800	1.28447	0.000366866	1.40277	6.69104e-05	540013417	540017532	+	Transmembrane protein, putative	up
TraesCS4A02G232400	1.76013	6.90941e-07	1.83802	5.36763e-07	541987324	541988454	+	Tetrapyrrole-binding protein, chloroplastic	up
TraesCS4A02G238600	8.95943	5.47193e-34	6.34025	1.94934e-16	547978725	547980380	-	Cysteine proteinase	up
TraesCS4A02G242800	2.08143	6.33903e-09	1.40229	0.000496302	552816857	552818257	+	WD40-repeat protein	up
TraesCS4A02G243300	1.14886	6.27768e-05	1.68409	4.72128e-10	553316076	553317587	-	Metacaspase-1	up
TraesCS4A02G244700	3.40245	1.65555e-20	2.67357	4.50559e-12	554939208	554939585	-	lectin protein kinase family protein	up
TraesCS4A02G244800	2.76417	0.000201616	2.32089	0.00344022	554949269	554949565	+	Tetratricopeptide repeat (TPR)-like superfamily protein	up
TraesCS4A02G244900	3.29384	1.5227e-21	2.89368	1.06881e-20	554959780	554960157	-	lectin protein kinase family protein	up
TraesCS4A02G245000	2.97593	2.07872e-05	2.86535	2.23541e-05	554973605	554973886	+	K-box region and MADS-box transcription factor family protein	up
TraesCS4A02G247600	1.50279	6.2971e-06	1.31629	0.000148797	558650237	558651161	-	ATP synthase delta-subunit protein	up
TraesCS4A02G250800	1.46362	1.91063e-40	1.60558	6.71764e-43	562281849	562286375	-	Endoplasmic reticulum oxidoreductin-1	up
TraesCS4A02G256500	3.35089	9.15398e-33	3.48192	1.37372e-35	568192758	568195091	+	1-aminocyclopropane-1-carboxylate synthase 1	up
TraesCS4A02G256800	1.68982	2.10041e-10	1.90367	2.50129e-14	569866394	569868993	+	E3 ubiquitin-protein ligase FANCL	up
TraesCS4A02G258600	3.26315	5.15913e-09	3.06334	1.0907e-07	571212703	571214641	+	Ubiquinol-cytochrome C reductase hinge protein	up
TraesCS4A02G270600	1.14959	0.00150879	1.81495	4.75278e-08	581759447	581761016	-	F-box family protein	up
TraesCS4A02G270900	1.12642	3.87246e-19	1.19993	1.52857e-19	581934950	581945016	+	Glutamyl-tRNA(Gln) amidotransferase subunit A	up
TraesCS4A02G276500	1.83489	4.38231e-11	2.26065	1.52136e-16	584882390	584886005	+	WD-repeat protein, putative	up
TraesCS4A02G278500	1.44142	3.46159e-20	1.50175	5.12498e-18	586431713	586436984	-	Lysine--tRNA ligase	up
TraesCS4A02G280700	1.1003	0.000250017	1.26558	2.20964e-05	589085001	589089943	+	Beta-1,3-galactosyltransferase-like protein	up
TraesCS4A02G290600	1.55862	4.74987e-39	1.64859	1.40398e-33	594283028	594285283	-	E3 ubiquitin-protein ligase	up
TraesCS4A02G321300	1.98593	1.14979e-72	2.30346	9.17384e-82	609804687	609807321	+	Poly [ADP-ribose] polymerase	up
TraesCS4A02G340400	3.13858	4.92525e-38	3.65905	7.97756e-52	621514155	621515420	-	Erythronate-4-phosphate dehydrogenase family protein	up
TraesCS4A02G383300	1.0614	5.83666e-06	1.33333	1.02645e-08	661049213	661050753	-	O-methyltransferase family protein, expressed	up
TraesCS4A02G388000	1.05165	3.14847e-05	1.79641	2.10938e-15	665623977	665628887	-	Sulfate transporter	up
TraesCS4A02G391700	2.2722	2.6958e-32	2.16383	6.03159e-23	668167398	668168217	+	Early nodulin 93	up
TraesCS4A02G392000	1.75464	7.47189e-50	1.98182	2.90272e-54	668285033	668285906	+	Early nodulin 93	up
TraesCS4A02G392100	3.26282	1.82564e-109	3.24646	1.55916e-91	668287945	668288777	+	Early nodulin 93	up
TraesCS4A02G392200	2.45201	1.08163e-80	2.5788	1.6488e-60	668306057	668306843	+	Early nodulin 93	up
TraesCS4A02G392300	2.19991	2.92037e-71	2.41861	4.0567e-74	668318996	668319863	+	Early nodulin 93	up
TraesCS4A02G392400	2.12816	2.23351e-81	2.36703	1.78398e-76	668323520	668324370	+	Early nodulin 93	up
TraesCS4A02G392500	2.22676	3.20815e-74	2.48423	3.93941e-72	668336861	668337733	+	Early nodulin 93	up
TraesCS4A02G392600	3.18497	2.14844e-97	3.2141	3.75161e-87	668351787	668352789	+	Early nodulin 93	up
TraesCS4A02G392700	7.57624	2.14595e-09	7.67984	1.3995e-09	668367845	668370197	-	aspartate/glutamate/uridylate kinase family protein	up
TraesCS4A02G412500	1.02239	3.15587e-12	1.01592	3.12762e-11	684268946	684272192	-	Na(+)/H(+) antiporter NhaB	up
TraesCS4A02G441700	3.12196	2.05009e-65	3.08751	1.03177e-60	709997217	709998790	-	Aspartic proteinase nepenthesin-1	up
TraesCS4A02G464700	1.23364	0.00028897	1.11144	0.00214236	728455965	728458756	-	Protein kinase family protein	up
TraesCS4A02G491200	1.11747	0.000310723	1.18679	5.01334e-05	740949138	740956831	-	Disease resistance protein (NBS-LRR class) family	up
TraesCS4B02G016400	1.23647	6.2085e-22	1.65907	1.04727e-35	11911250	11919439	-	S3 self-incompatibility locus-linked pollen protein	up
TraesCS4B02G034000	1.08985	1.6687e-07	1.26045	1.06276e-09	24901747	24903734	+	Leucine-rich repeat-containing protein 59	up
TraesCS4B02G034500	1.4852	2.31581e-22	1.897	4.98965e-35	25270794	25275462	+	Lysine--tRNA ligase	up
TraesCS4B02G035800	1.07314	1.9709e-10	1.28432	1.93021e-13	25952007	25957035	-	Protein kinase superfamily protein	up
TraesCS4B02G043200	1.38494	4.93242e-31	1.70614	7.16986e-43	31517658	31529129	-	Glutamyl-tRNA(Gln) amidotransferase subunit A	up
TraesCS4B02G049600	1.03226	0.00393661	1.27339	9.21741e-05	38003982	38006880	-	PHD finger protein family	up
TraesCS4B02G056300	1.65128	3.38715e-08	1.6451	9.30888e-08	45772210	45772500	+	Lariat debranching enzyme	up
TraesCS4B02G058200	2.97906	2.2885e-24	3.3081	1.84719e-30	48991437	48993796	+	1-aminocyclopropane-1-carboxylate synthase 1	up
TraesCS4B02G064100	1.78347	1.26952e-65	1.98579	4.55035e-69	56985223	56989412	-	Endoplasmic reticulum oxidoreductin-1	up
TraesCS4B02G064500	2.13659	1.69711e-14	2.33622	1.8518e-17	57529882	57530573	+	Serine-type endopeptidase inhibitor	up
TraesCS4B02G067300	2.17423	4.09445e-21	2.48849	7.66832e-28	60083200	60084530	+	ATP synthase delta-subunit protein	up
TraesCS4B02G072200	2.44322	9.15354e-14	1.51354	9.02964e-05	67352463	67354391	-	WD40-repeat protein	up
TraesCS4B02G076200	13.0385	3.9461e-28	10.0857	3.74748e-17	72901050	72902701	-	Cysteine proteinase	up
TraesCS4B02G088700	1.29821	9.21406e-08	1.1371	8.29715e-06	89502269	89505615	-	Protein phosphatase 2c, putative	up
TraesCS4B02G089800	2.9421	2.50324e-10	3.20301	1.30458e-12	91184046	91184915	-	Heat-shock protein, putative	up
TraesCS4B02G090600	1.7483	5.31681e-06	1.77918	4.11257e-06	92950710	92952235	+	Gibberellin receptor GID1a	up
TraesCS4B02G104900	1.33208	4.15046e-24	1.02675	8.41086e-12	112351323	112357242	+	protein kinase family protein	up
TraesCS4B02G106200	1.21965	0.00201992	1.84861	3.22943e-07	115555055	115555964	-	Expressed protein-RZ53	up
TraesCS4B02G106400	2.8817	1.87315e-113	3.2157	1.46044e-128	115845355	115848000	-	Alcohol dehydrogenase	up
TraesCS4B02G106500	1.76919	7.19198e-53	1.86292	3.22035e-47	115879177	115881956	-	Alcohol dehydrogenase	up
TraesCS4B02G106700	2.19295	8.85916e-22	1.75272	9.29907e-14	116212781	116216442	-	Carboxypeptidase	up
TraesCS4B02G118800	2.07927	1.37625e-43	2.22928	1.16578e-44	139137793	139138864	-	ATP-dependent DNA helicase II subunit 2	up
TraesCS4B02G122800	1.30701	2.48847e-28	1.21111	9.64691e-22	146467158	146471064	+	Cytochrome P450-like protein	up
TraesCS4B02G135200	2.40448	1.74582e-58	1.41494	1.93463e-17	176838644	176840173	+	Cytochrome P450	up
TraesCS4B02G140300	1.8505	1.51634e-08	1.02972	0.00596928	184607296	184609992	+	Ribulose bisphosphate carboxylase/oxygenase activase	up
TraesCS4B02G168900	1.05228	3.37428e-09	1.02919	4.09275e-08	369278299	369286420	-	Poly (A) RNA polymerase cid14	up
TraesCS4B02G175400	1.29889	5.10108e-09	2.07276	1.72482e-24	385548453	385549452	+	Chaperone protein DnaJ	up
TraesCS4B02G185100	2.16828	6.53668e-29	2.56772	3.81443e-41	404557299	404558059	+	Universal stress protein family protein, expressed	up
TraesCS4B02G193200	1.99227	9.29796e-78	2.18323	4.42351e-79	416303598	416306683	+	Pyruvate decarboxylase	up
TraesCS4B02G193700	2.22341	4.81144e-22	2.37979	2.98455e-25	416623796	416625660	-	Kinase family protein	up
TraesCS4B02G199700	1.58838	1.99116e-25	1.70986	1.53704e-28	428190800	428192680	+	Glutathione-S-transferase	up
TraesCS4B02G200000	1.96043	8.64121e-47	1.99002	7.16151e-46	428409361	428411985	+	Glutathione-S-transferase	up
TraesCS4B02G205700	3.09851	1.19695e-49	2.6667	5.15264e-32	437948956	437951454	+	70 kDa heat shock protein	up
TraesCS4B02G205800	1.0276	1.28686e-17	1.08025	9.77605e-17	438225136	438227882	-	HSP20-like chaperones superfamily protein	up
TraesCS4B02G208900	2.15967	1.09856e-10	2.18042	2.41618e-10	446331366	446335170	-	Hsp70 nucleotide exchange factor fes1	up
TraesCS4B02G211700	2.93947	6.81591e-32	1.93818	3.94878e-11	450105594	450106839	+	Heat-shock protein	up
TraesCS4B02G212300	1.697	1.40042e-26	1.69865	3.80918e-25	450685618	450686570	-	Heat-shock protein, putative	up
TraesCS4B02G217100	1.16248	1.70867e-16	1.2287	3.477e-17	457770322	457771413	+	Fantastic four-like protein	up
TraesCS4B02G224300	1.76974	1.76231e-33	1.98595	7.02852e-38	469033316	469036307	-	Bifunctional uridylyltransferase/uridylyl-removing enzyme	up
TraesCS4B02G231400	3.64838	3.4833e-206	3.81283	7.09446e-181	483333116	483335523	-	Glutamate decarboxylase	up
TraesCS4B02G231500	1.83351	1.14111e-31	1.5428	4.5515e-18	483508916	483514108	+	Peptide transporter	up
TraesCS4B02G239400	1.46271	3.82569e-09	1.28094	1.36203e-06	496524018	496525321	+	protein kinase family protein	up
TraesCS4B02G243400	2.31822	3.40633e-16	2.29389	1.19134e-15	504932830	504936559	+	Heat shock 70 kDa protein	up
TraesCS4B02G253200	1.20768	1.76378e-10	1.06656	1.86944e-07	519044467	519051764	-	Multidrug resistance protein ABC transporter family protein	up
TraesCS4B02G257000	1.12922	3.23262e-15	1.34424	1.40481e-17	522420096	522428150	-	Flap endonuclease 1	up
TraesCS4B02G260200	1.08105	1.25138e-10	1.60212	1.46093e-20	527008887	527011147	-	Bifunctional protein HldE	up
TraesCS4B02G269100	1.45544	0.00106749	1.34417	0.00322004	544037020	544038792	+	ATP-dependent DNA helicase	up
TraesCS4B02G270200	2.03199	4.11094e-17	2.78389	4.45091e-33	546023344	546025236	+	3-hydroxybenzoate 6-hydroxylase 1	up
TraesCS4B02G275000	1.23108	8.91177e-20	1.35475	8.50778e-21	552843820	552846959	+	Protein kinase	up
TraesCS4B02G276100	3.63497	5.22967e-08	3.56866	1.53308e-07	555213842	555214957	-	Heat shock protein	up
TraesCS4B02G288400	1.42538	2.08597e-22	1.85039	7.8525e-29	573387694	573388279	+	Ascorbate-specific PTS system EIIA component	up
TraesCS4B02G291500	1.4123	7.44103e-24	2.05647	2.2525e-49	576401412	576403102	+	Mitochondrial carrier, putative, expressed	up
TraesCS4B02G292600	1.27714	2.72548e-25	1.74868	1.09214e-37	578042172	578045522	-	Acyl-CoA N-acyltransferases (NAT) superfamily protein	up
TraesCS4B02G298500	1.73856	1.55665e-09	1.18432	0.000236358	584125749	584128854	+	Flavin-containing monooxygenase	up
TraesCS4B02G299300	2.17621	1.08939e-34	2.38172	2.96757e-35	585695106	585696106	-	Ethylene-responsive transcription factor	up
TraesCS4B02G299500	1.64926	6.26957e-32	1.42714	6.40107e-20	585962983	585964402	-	Ethylene-responsive transcription factor	up
TraesCS4B02G311100	1.64788	1.07919e-31	1.67295	3.93544e-29	601194804	601198701	+	Pheophorbide a oxygenase, chloroplastic	up
TraesCS4B02G316400	1.73745	1.17486e-10	1.63781	1.50739e-08	605930819	605933060	-	WAT1-related protein	up
TraesCS4B02G318800	1.02366	2.47277e-07	1.31709	1.94774e-11	609426176	609429265	+	P-loop containing nucleoside triphosphate hydrolases superfamily protein	up
TraesCS4B02G320100	2.38238	1.87513e-28	2.70692	1.52816e-35	611320027	611320980	-	2-succinyl-5-enolpyruvyl-6-hydroxy-3-cyclohexene-1-carboxylate synthase	up
TraesCS4B02G322200	1.27301	0.00246655	1.16957	0.00376118	612876650	612877884	-	Ring finger protein	up
TraesCS4B02G327800	1.19546	3.43732e-18	1.13049	1.31204e-14	618587679	618595742	-	Respiratory burst oxidase, putative	up
TraesCS4B02G331900	1.22004	0.00081732	1.4495	2.69276e-05	622333584	622334878	-	Basic helix-loop-helix transcription factor	up
TraesCS4B02G332800	1.36379	4.13451e-14	1.47838	3.57556e-15	623226593	623227518	-	Late embryogenesis abundant protein	up
TraesCS4B02G344000	1.91398	1.65908e-09	1.29694	0.000407517	637621554	637622958	+	MYB transcription factor	up
TraesCS4B02G351200	2.66385	6.31601e-24	1.87315	1.17863e-09	643575344	643576161	-	minichromosome maintenance (MCM2/3/5) family protein	up
TraesCS4B02G361200	4.09184	2.03176e-81	3.98146	1.58007e-68	650705820	650706975	-	LOB domain-containing protein	up
TraesCS4B02G361300	2.2274	7.37004e-21	1.77325	5.22658e-11	650728588	650730524	+	RING/U-box superfamily protein	up
TraesCS4B02G368400	1.47797	1.35013e-26	1.30778	1.31126e-17	654731472	654731861	-	Cortical cell-delineating protein	up
TraesCS4B02G369000	2.70065	2.09329e-36	1.55596	1.44432e-10	654806594	654806983	-	Cortical cell-delineating protein	up
TraesCS4B02G369200	1.5657	1.26473e-08	1.691	6.06105e-10	654892610	654894282	+	HXXXD-type acyl-transferase family protein	up
TraesCS4B02G372300	1.24214	0.000915617	1.15913	0.0023608	657288602	657290831	+	Nucellin-like aspartic protease	up
TraesCS4B02G375700	1.4629	0.00573906	1.48366	0.00463281	659534754	659535312	-	Cysteine/Histidine-rich C1 domain family protein	up
TraesCS4B02G393500	1.2654	4.05977e-22	1.72068	8.0198e-33	667875468	667880095	-	Beta-amylase	up
TraesCS4D02G021000	1.36813	8.12432e-10	1.08972	4.20306e-06	8997650	8998244	-	VQ motif-containing protein	up
TraesCS4D02G032900	1.70268	3.87859e-46	1.81413	2.20178e-43	14991258	14997842	+	Lysine--tRNA ligase	up
TraesCS4D02G034000	1.01549	6.42339e-09	1.40219	5.01993e-16	15518460	15523943	-	Protein kinase superfamily protein	up
TraesCS4D02G038800	1.37625	5.61675e-07	1.78515	6.13333e-12	16650029	16654353	-	Mitogen-activated protein kinase kinase kinase 1	up
TraesCS4D02G055500	2.95817	4.83604e-31	3.11637	5.9905e-34	30513754	30515404	+	Anthocyanin 5-aromatic acyltransferase	up
TraesCS4D02G055700	1.86616	7.39244e-38	2.26163	5.83009e-52	30556333	30558072	-	Anthocyanin 5-aromatic acyltransferase	up
TraesCS4D02G058200	2.18797	4.73157e-18	2.43632	1.33653e-21	34088249	34091236	+	1-aminocyclopropane-1-carboxylate synthase 1	up
TraesCS4D02G063000	1.5952	3.4035e-51	1.76277	8.96507e-56	39208605	39212773	-	Endoplasmic reticulum oxidoreductin-1	up
TraesCS4D02G063300	1.31636	1.88303e-11	1.47083	2.95246e-11	39273796	39274288	+	Protein phosphatase 2C family protein	up
TraesCS4D02G066200	1.72188	1.53107e-14	2.28944	5.74978e-29	40953456	40954745	+	ATP synthase delta-subunit protein	up
TraesCS4D02G067200	1.8244	3.81493e-06	1.49003	0.000328685	42332195	42335747	+	Ubiquitin-conjugating enzyme E2	up
TraesCS4D02G074800	10.8006	3.05663e-49	7.7597	2.74915e-25	49367090	49370017	-	Cysteine proteinase	up
TraesCS4D02G081500	2.52639	2.78505e-23	2.55497	4.20645e-22	55250298	55251359	-	Tetrapyrrole-binding protein, chloroplastic	up
TraesCS4D02G084700	1.34846	2.26139e-25	1.27859	1.04718e-20	58273059	58280657	-	Ankyrin repeat protein SKIP35	up
TraesCS4D02G086200	2.29127	2.96223e-24	1.53999	2.13992e-09	61605044	61605987	+	Heat-shock protein, putative	up
TraesCS4D02G087200	1.71194	6.27805e-06	1.61477	1.8174e-05	62479799	62483162	+	Protein phosphatase 2c, putative	up
TraesCS4D02G095000	1.51511	2.46564e-11	1.52547	2.78741e-10	70351067	70359215	-	Kinase family protein	up
TraesCS4D02G103100	3.68487	8.22321e-263	3.79686	1.82691e-220	81971499	81974375	-	Alcohol dehydrogenase	up
TraesCS4D02G103200	1.84914	3.79838e-09	2.04469	3.35917e-11	81974843	81980179	+	SWAP (Suppressor-of-White-APricot)/surp domain-containing protein	up
TraesCS4D02G103300	2.20028	1.39621e-92	2.25798	6.9843e-76	81984987	81987448	-	Alcohol dehydrogenase	up
TraesCS4D02G116500	2.47453	1.54577e-60	2.54713	2.65176e-55	97419319	97420922	-	type one serine/threonine protein phosphatase 6	up
TraesCS4D02G120900	1.45611	7.45912e-35	1.34895	1.73579e-24	102141024	102145900	+	Cytochrome P450-like protein	up
TraesCS4D02G145500	3.31369	4.00283e-07	4.11614	8.85894e-13	134549594	134550456	-	Heat shock protein	up
TraesCS4D02G145600	2.42136	1.51625e-23	2.20259	5.58527e-18	134563223	134564126	+	Heat shock protein	up
TraesCS4D02G148800	2.24727	1.20985e-10	2.33083	2.6915e-11	150906990	150908659	+	Fantastic four-like protein	up
TraesCS4D02G171200	1.3513	2.29439e-10	1.02999	5.87296e-06	297928451	297936237	-	Poly (A) RNA polymerase cid14	up
TraesCS4D02G177300	1.3751	0.000221219	2.15463	9.85888e-11	308754543	308755019	+	Chaperone protein DnaJ	up
TraesCS4D02G186500	2.18458	1.33086e-59	2.5741	3.92734e-73	324009400	324010467	+	Universal stress protein family protein, expressed	up
TraesCS4D02G194200	2.07433	1.88459e-85	2.26428	5.15221e-88	337150585	337153622	+	Pyruvate decarboxylase	up
TraesCS4D02G194700	1.3931	9.60292e-05	1.27585	0.000542845	337470239	337471797	-	Kinase family protein	up
TraesCS4D02G197900	1.39338	1.07979e-07	1.43391	6.35595e-08	343414928	343418462	-	DDB1-and CUL4-associated factor	up
TraesCS4D02G200700	1.973	3.33085e-50	1.78563	6.29566e-34	348035439	348037376	+	Glutathione-S-transferase	up
TraesCS4D02G201800	1.38687	4.27142e-06	1.45759	3.69296e-06	348795860	348796459	+	FKBP-type peptidyl-prolyl cis-trans isomerase	up
TraesCS4D02G206600	2.5862	5.02426e-29	2.42827	1.21084e-22	354135924	354138396	+	70 kDa heat shock protein	up
TraesCS4D02G209700	1.30407	1.60459e-16	1.38243	8.92862e-17	360953251	360956001	+	Hsp70 nucleotide exchange factor fes1	up
TraesCS4D02G210700	2.25642	8.69648e-08	1.66784	0.000307843	362703143	362705642	+	Tropinone reductase-like protein	up
TraesCS4D02G212300	2.92619	1.25939e-22	3.05542	6.36703e-25	365217429	365218296	+	Heat shock protein	up
TraesCS4D02G212500	6.95606	8.99333e-08	7.94364	1.65126e-10	365507056	365507896	+	Heat-shock protein	up
TraesCS4D02G213100	1.37685	1.9958e-20	1.27871	1.89685e-15	365864286	365865248	-	Heat-shock protein, putative	up
TraesCS4D02G219100	1.9068	1.63499e-10	1.33607	4.23885e-05	374598710	374600253	-	Alpha/beta-Hydrolases superfamily protein	up
TraesCS4D02G224900	1.84562	1.27238e-38	2.2907	2.02504e-54	381886960	381889988	-	Bifunctional uridylyltransferase/uridylyl-removing enzyme	up
TraesCS4D02G226000	5.27068	4.06577e-06	5.56527	6.9452e-07	384975193	384976361	-	Heat shock protein	up
TraesCS4D02G228900	1.13996	1.82458e-23	1.34579	2.17651e-25	388757641	388762173	+	Senescence/dehydration-associated-like protein	up
TraesCS4D02G229500	2.16476	0.000134373	2.06627	0.000265854	389452370	389452666	-	Aspartate--tRNA(Asp/Asn) ligase	up
TraesCS4D02G229600	3.20438	1.91293e-08	2.64852	3.79072e-06	389453910	389454287	+	RNA-binding (RRM/RBD/RNP motifs) family protein	up
TraesCS4D02G232700	3.36981	7.82205e-207	3.53248	6.99302e-191	393635704	393637967	+	Glutamate decarboxylase	up
TraesCS4D02G233700	1.14789	0.00601156	1.77403	1.91577e-05	394192102	394193834	-	F-box protein	up
TraesCS4D02G234200	2.42706	3.807e-08	2.189	3.2616e-06	394378016	394379548	-	Peroxidase	up
TraesCS4D02G236400	1.34677	5.01982e-29	1.68669	3.43275e-41	398293345	398296122	+	Poly [ADP-ribose] polymerase	up
TraesCS4D02G239400	1.14775	1.02962e-08	1.30154	2.26066e-10	401525092	401526475	+	protein kinase family protein	up
TraesCS4D02G251000	1.03261	8.33144e-21	1.18962	4.50078e-24	419337273	419341150	-	Glucan endo-1,3-beta-glucosidase 3	up
TraesCS4D02G251700	2.13639	1.82744e-28	2.08606	9.17416e-25	420139316	420142340	+	DUF538 family protein (Protein of unknown function, DUF538)	up
TraesCS4D02G273600	1.22081	1.17887e-13	1.34358	1.51594e-14	443518723	443521826	+	Protein kinase	up
TraesCS4D02G282400	1.9658	6.10664e-08	2.03543	1.59229e-08	453332761	453334497	-	Late embryogenesis abundant protein, expressed	up
TraesCS4D02G283600	1.88176	9.15514e-52	1.89697	6.51606e-45	455341941	455346185	-	Aluminum-activated malate transporter	up
TraesCS4D02G287100	1.03328	1.65063e-09	1.38318	5.43514e-14	459060096	459060760	+	BTB-POZ and MATH domain 4	up
TraesCS4D02G287200	1.02184	0.00208101	1.52408	1.80502e-05	459066102	459066557	+	Cytochrome c oxidase subunit 1	up
TraesCS4D02G287300	1.13108	5.88571e-13	1.51848	1.72113e-19	459068393	459068879	+	phosphoglucomutase, putative / glucose phosphomutase	up
TraesCS4D02G290100	1.4187	3.25463e-20	1.80963	1.88469e-33	461274475	461276158	+	Mitochondrial carrier, putative, expressed	up
TraesCS4D02G291700	1.28954	9.32023e-24	1.81013	1.65435e-40	462833352	462836811	+	Acyl-CoA N-acyltransferases (NAT) superfamily protein	up
TraesCS4D02G295900	1.25131	2.39724e-17	1.3316	5.84292e-18	465605204	465607041	+	Jasmonate ZIM domain protein	up
TraesCS4D02G297400	2.02614	2.35563e-18	1.50746	3.36917e-09	466403271	466406498	+	Flavin-containing monooxygenase	up
TraesCS4D02G315200	1.19515	1.79267e-17	1.00981	8.92457e-11	481036382	481042223	+	DUF21 domain-containing protein	up
TraesCS4D02G315300	1.13323	6.73264e-11	1.73312	1.50067e-21	481069461	481071608	+	patatin-like phospholipase domain protein	up
TraesCS4D02G316600	1.94798	4.52601e-23	2.3277	9.50262e-29	481883448	481883807	-	Multiple RNA-binding domain-containing protein 1	up
TraesCS4D02G318100	1.18691	0.00339367	1.46488	0.0001517	482722964	482724649	-	maltase-glucoamylase, intestinal protein	up
TraesCS4D02G324800	1.16561	1.69814e-14	1.19556	2.38627e-14	485382384	485389255	-	Respiratory burst oxidase-like protein	up
TraesCS4D02G326100	2.97561	0.000552952	2.91299	0.000765547	485952605	485952973	+	Transcription activator-like protein	up
TraesCS4D02G329000	1.54534	1.54596e-11	1.3297	6.37816e-08	487288754	487291202	-	Basic helix-loop-helix transcription factor	up
TraesCS4D02G329100	1.29989	3.74372e-09	1.45685	6.78918e-11	487343464	487345912	-	Basic helix-loop-helix transcription factor	up
TraesCS4D02G338100	1.13017	1.8877e-05	1.215	5.52353e-06	496001802	496003785	-	Cysteine-rich repeat secretory protein	up
TraesCS4D02G339100	1.43923	0.00259034	1.79056	6.87764e-05	497125906	497127234	+	MYB transcription factor	up
TraesCS4D02G344300	1.0413	7.34637e-18	1.07888	2.88501e-17	499616105	499619793	-	Aquaporin-like protein	up
TraesCS4D02G354200	3.89998	1.42971e-77	3.97924	6.6405e-73	504177198	504178305	-	LOB domain-containing protein	up
TraesCS4D02G357900	4.03926	1.3434e-82	3.03886	1.44423e-36	505998197	506003740	+	BAG family molecular chaperone regulator 6	up
TraesCS4D02G358200	1.92247	7.98957e-06	1.66808	0.000126246	506061720	506062465	+	RING finger protein 44	up
TraesCS5A02G008300	2.54029	4.41324e-22	2.54595	3.71292e-22	5989148	5999236	+	Serine protease HtrA-like	up
TraesCS5A02G014800	1.16561	1.09323e-16	1.01384	2.25272e-10	10196759	10201360	-	basic helix-loop-helix (bHLH) DNA-binding superfamily protein	up
TraesCS5A02G016200	1.49491	1.49056e-17	1.28278	3.73222e-11	11935532	11943143	+	Pleiotropic drug resistance ABC transporter	up
TraesCS5A02G025200	2.56811	3.12119e-138	2.89442	5.78064e-134	19666408	19669164	+	2-aminoethanethiol dioxygenase	up
TraesCS5A02G025300	3.14945	1.26778e-79	3.08432	1.9898e-64	19910802	19913507	+	2-aminoethanethiol dioxygenase	up
TraesCS5A02G051900	1.22022	5.5548e-14	1.05844	1.16031e-09	47127026	47128390	-	Histone H2B	up
TraesCS5A02G052700	1.8436	2.45327e-19	2.20338	3.39132e-29	47650232	47652921	+	Glucan 1,3-beta-glucosidase	up
TraesCS5A02G063000	1.8419	3.17093e-39	1.91477	1.8843e-36	68550946	68551242	-	ATP-dependent Clp protease proteolytic subunit	up
TraesCS5A02G072700	1.38098	5.20796e-32	1.56853	1.48493e-30	84115065	84121070	-	Pyrophosphate--fructose 6-phosphate 1-phosphotransferase subunit alpha	up
TraesCS5A02G093600	1.56151	4.38474e-37	1.89131	4.79628e-47	130083471	130087583	-	Respiratory burst oxidase, putative, expressed	up
TraesCS5A02G122700	1.19436	1.24272e-06	1.46693	1.13988e-09	267940928	267946809	+	Mitogen-activated protein kinase kinase 3	up
TraesCS5A02G129100	2.68923	2.51482e-16	2.14235	7.70685e-11	289890734	289893486	+	Purple acid phosphatase	up
TraesCS5A02G130600	1.12611	0.000151157	1.50845	9.56114e-08	293864475	293866591	+	Plant/T32M21-140 protein	up
TraesCS5A02G131100	1.38467	1.33164e-32	1.46948	5.14538e-26	295316536	295322285	+	Pyruvate kinase	up
TraesCS5A02G134000	1.11264	1.51212e-21	1.16195	4.43171e-19	301570377	301573655	-	Stem-specific protein TSJT1	up
TraesCS5A02G136100	1.42235	2.63838e-26	1.69106	8.30975e-33	307346181	307351019	+	Calcium-binding EF-hand protein	up
TraesCS5A02G138400	4.31831	1.84906e-164	1.58606	1.91584e-18	310968714	310976978	+	Alpha-L-arabinofuranosidase 1	up
TraesCS5A02G148900	1.56473	1.81099e-28	1.90989	4.96811e-35	326649810	326651031	+	Hypoxia-responsive family protein	up
TraesCS5A02G152000	1.3162	1.72283e-13	1.74507	5.56175e-22	328945968	328951430	-	Nodulin-like / Major Facilitator Superfamily protein	up
TraesCS5A02G153400	1.32336	1.51033e-10	1.33887	2.40658e-10	330964051	330964542	+	Calcium-binding protein	up
TraesCS5A02G172800	1.40238	0.000335167	1.64654	2.3559e-05	365937187	365937627	+	Seed maturation protein	up
TraesCS5A02G175100	1.48466	2.088e-12	1.28952	2.33817e-08	368131254	368133086	-	Cytochrome P450 family protein	up
TraesCS5A02G183300	-2.38144	4.15741e-08	2.40102	4.16738e-26	382777720	382778535	-	Pathogenesis-related protein 1-1	down
TraesCS5A02G210000	1.37198	4.15114e-11	1.24484	2.69468e-08	423174431	423178316	-	Protein GAMETE EXPRESSED 1	up
TraesCS5A02G211800	1.21694	2.45077e-12	1.29413	4.22919e-13	427065400	427075221	+	Respiratory burst oxidase	up
TraesCS5A02G213300	2.20345	3.21644e-24	1.25839	1.30214e-06	428994186	428997632	+	Early auxin response protein	up
TraesCS5A02G216400	1.39742	2.6019e-06	1.26292	1.94417e-05	433232511	433234253	-	senescence-associated family protein, putative (DUF581)	up
TraesCS5A02G225300	1.67782	4.28123e-41	2.09146	1.07065e-54	440947234	440948577	+	Non-specific serine/threonine protein kinase	up
TraesCS5A02G226100	1.09391	7.51116e-17	1.2641	7.63455e-18	441929141	441930385	-	DUF868 family protein	up
TraesCS5A02G226900	1.05856	7.92441e-22	1.01116	4.22636e-16	442699575	442702884	-	S-adenosyl-L-methionine-dependent methyltransferases superfamily protein	up
TraesCS5A02G232700	1.00226	0.00568207	1.23046	0.000333954	448089952	448091842	+	Homeobox associated leucine zipper protein	up
TraesCS5A02G235300	1.2219	5.17216e-13	1.42898	2.71646e-16	451454753	451458817	-	Hexosyltransferase	up
TraesCS5A02G236200	1.62212	1.08811e-32	1.91972	1.16521e-34	451740245	451742996	-	Phosphatidylinositol-4-phosphate 5-kinase family protein	up
TraesCS5A02G238800	1.27892	1.6391e-13	1.32365	3.68117e-14	454815903	454817348	-	Cyclin-dependent kinase	up
TraesCS5A02G249200	1.19973	0.000172774	1.3143	3.12475e-05	463762405	463766360	-	Peroxidase	up
TraesCS5A02G259000	7.92956	1.79106e-10	7.44196	4.31915e-09	473426209	473426977	+	SHAGGY-like kinase	up
TraesCS5A02G262100	4.21307	8.21629e-28	6.38179	3.18475e-78	475596526	475597202	+	Calcium-binding EF-hand family protein-like	up
TraesCS5A02G262200	3.00877	1.94725e-43	3.60349	1.3855e-62	475599380	475600112	+	Calcium-binding EF-hand family protein-like	up
TraesCS5A02G262400	1.62634	4.8782e-18	1.54316	4.428e-15	475632850	475633263	+	Calcium-binding EF-hand family protein-like	up
TraesCS5A02G263400	1.49313	0.000103765	1.90364	2.03458e-07	476399506	476400096	+	PRELI/MSF1-like protein	up
TraesCS5A02G264800	1.23959	3.85971e-21	1.68797	2.00986e-34	476835724	476838249	+	Basic helix-loop-helix (BHLH) DNA-binding superfamily	up
TraesCS5A02G266000	1.2506	0.00524504	1.48155	0.000639708	477715007	477716356	-	rho GTPase-activating gacO-like protein	up
TraesCS5A02G269300	1.51253	1.36696e-38	1.55965	3.25607e-33	480172711	480176594	+	3-hydroxy-3-methylglutaryl coenzyme A reductase	up
TraesCS5A02G274200	2.11218	1.75468e-06	2.74618	5.8685e-12	482907781	482921585	+	Amorpha-4,11-diene synthase	up
TraesCS5A02G274700	1.56758	2.38743e-17	1.69406	2.03349e-19	484077312	484084235	-	Pumilio-like protein	up
TraesCS5A02G294000	1.06469	5.91179e-05	1.14053	1.99097e-05	503320262	503326481	+	DNA-directed RNA polymerase subunit gamma	up
TraesCS5A02G295200	1.50419	1.05643e-23	1.66169	4.28156e-23	503782808	503788574	-	Beta-glucosidase	up
TraesCS5A02G312000	2.19821	8.22797e-30	2.71776	8.92959e-39	523615616	523616562	-	CRT-binding factor	up
TraesCS5A02G313300	1.73644	4.80757e-05	1.77437	7.63215e-05	524309394	524310041	+	Germin-like protein	up
TraesCS5A02G314600	2.75453	2.46069e-106	3.11011	1.71351e-111	525025721	525026755	+	Ethylene-responsive transcription factor	up
TraesCS5A02G314700	1.0037	8.3355e-13	1.28097	5.62894e-18	525077777	525079517	-	Heat shock transcription factor	up
TraesCS5A02G314800	2.345	4.85274e-30	1.5651	1.87675e-11	525115605	525117944	-	UDP-glucose 4-epimerase	up
TraesCS5A02G320300	1.99835	1.14065e-34	2.00953	3.94981e-33	533290702	533295125	-	Pseudo response regulator	up
TraesCS5A02G328600	1.37344	1.32774e-23	1.94103	1.20392e-44	537631955	537635831	-	Nodulin-like / Major Facilitator Superfamily protein	up
TraesCS5A02G337000	1.67851	2.4835e-27	1.75291	1.59082e-25	545601250	545602086	+	Syringolide-induced protein 14-1-1	up
TraesCS5A02G337700	1.6844	1.48767e-06	1.26884	0.000688603	545984413	545986002	+	Agmatine coumaroyltransferase-2	up
TraesCS5A02G337800	2.73312	2.41224e-23	2.56336	3.28328e-18	546146052	546147719	+	Agmatine coumaroyltransferase-2	up
TraesCS5A02G337900	3.992	3.04438e-17	4.0096	1.28647e-16	546154084	546155672	+	Agmatine coumaroyltransferase-2	up
TraesCS5A02G363800	1.43916	1.16313e-07	1.30522	7.22435e-06	564240321	564243907	-	B3 domain-containing protein	up
TraesCS5A02G366000	1.38024	6.20763e-07	1.79982	2.88745e-12	565741848	565746449	-	Splicing factor u2af large subunit, putative	up
TraesCS5A02G375700	1.70082	2.19454e-28	1.26515	6.26845e-14	573606336	573609441	+	Calmodulin-binding family protein, putative, expressed	up
TraesCS5A02G378300	1.00836	3.08234e-14	1.16725	8.08614e-17	575657011	575659289	+	Auxin-responsive protein	up
TraesCS5A02G382800	1.41033	8.0725e-20	1.26867	3.36128e-15	580799815	580801875	+	Calmodulin	up
TraesCS5A02G383800	1.82773	3.23284e-52	1.96088	1.73567e-55	581486719	581488859	-	Heat shock transcription factor	up
TraesCS5A02G385400	4.99418	9.82829e-63	4.85668	6.91714e-52	582980747	582982807	+	transmembrane protein, putative (Protein of unknown function, DUF642)	up
TraesCS5A02G389400	4.16247	3.40414e-16	4.27636	4.3049e-18	585416279	585417372	-	Universal stress protein family protein	up
TraesCS5A02G396400	1.22437	7.84181e-18	1.36153	1.02026e-18	591151305	591156891	+	T-box transcription factor, putative (DUF863)	up
TraesCS5A02G397900	1.44839	1.2095e-07	2.73061	1.19386e-31	592122205	592125380	+	Cytochrome P450	up
TraesCS5A02G402300	1.44081	4.92743e-28	1.80261	4.57293e-37	595037147	595038924	-	Maternal effect embryo arrest 14-1	up
TraesCS5A02G402900	3.14311	1.06317e-44	3.15565	2.90291e-42	595408044	595408325	+	Staphylococcal nuclease domain-containing protein 1	up
TraesCS5A02G404900	2.62856	5.13264e-58	2.60438	4.16404e-50	596552839	596553578	+	3-hydroxy-3-methylglutaryl coenzyme A reductase	up
TraesCS5A02G405700	1.09524	4.04058e-16	1.35547	6.90217e-22	597288842	597292786	-	Cellulose synthase-like protein	up
TraesCS5A02G416500	4.14267	5.15229e-97	4.04748	2.61093e-76	605157545	605160405	+	Fatty acid 2-hydroxylase	up
TraesCS5A02G424000	2.75957	1.65222e-06	3.7258	2.72107e-13	609789941	609790492	+	Glutathione-S-transferase	up
TraesCS5A02G424100	1.16989	8.83379e-19	1.35322	1.54778e-20	609812809	609814019	+	Glutathione-S-transferase	up
TraesCS5A02G441600	9.73832	6.97358e-16	8.33075	1.43979e-11	622392176	622394372	-	Endo-1,4-beta-xylanase	up
TraesCS5A02G454500	1.0723	3.28972e-18	1.14191	7.09649e-19	635496295	635502610	+	Squalene synthase	up
TraesCS5A02G459400	1.56169	6.34815e-24	1.50501	1.99267e-17	640168027	640174211	-	Cellulose synthase	up
TraesCS5A02G477300	2.25409	0.00124322	2.34918	0.000814955	651569282	651569677	-	Zinc finger protein	up
TraesCS5A02G477900	2.22802	2.44575e-06	2.03978	1.18436e-05	651734185	651735080	+	Zinc finger protein	up
TraesCS5A02G480700	1.18106	7.79449e-10	1.7443	1.10161e-19	653474215	653475427	-	F-box protein-like	up
TraesCS5A02G490600	1.71006	0.000237977	1.9934	8.4766e-06	659839430	659841069	+	Zinc finger C-x8-C-x5-C-x3-H type family protein	up
TraesCS5A02G491900	2.83075	2.09982e-37	3.05366	1.79232e-37	660836573	660836920	+	cytokinin oxidase 4	up
TraesCS5A02G494500	1.6335	4.77572e-05	1.47702	0.000490068	663189438	663190648	-	Ring finger protein	up
TraesCS5A02G503200	1.10353	2.91816e-05	1.04054	0.0001214	668155772	668162987	-	Ankyrin repeat domain-containing protein	up
TraesCS5A02G503300	1.77496	3.01097e-20	1.70174	1.94823e-17	668225011	668226764	-	Basic helix-loop-helix transcription factor	up
TraesCS5A02G503400	2.28723	1.03113e-09	2.47794	1.64271e-11	668270255	668272058	-	Basic helix-loop-helix transcription factor	up
TraesCS5A02G503500	2.34439	8.06133e-15	2.48566	4.15407e-16	668578980	668580721	-	Basic helix-loop-helix transcription factor	up
TraesCS5A02G506600	1.00623	1.992e-06	1.5188	1.14665e-14	671442711	671447075	+	Tetratricopeptide repeat protein 7A	up
TraesCS5A02G527100	1.78216	9.94693e-06	2.38756	6.40558e-11	687690947	687694872	-	Palmitoyl protein thioesterase containing protein, expressed	up
TraesCS5A02G529300	3.85822	3.84167e-09	3.74733	1.76915e-08	688830909	688832077	-	LOB domain-containing protein	up
TraesCS5A02G529400	3.80058	6.83994e-134	3.98262	1.12328e-133	688840283	688841089	-	LOB domain-containing protein	up
TraesCS5A02G535900	1.39858	0.000558811	1.76242	4.30283e-06	692371595	692373001	+	HXXXD-type acyl-transferase family protein	up
TraesCS5A02G545500	1.20875	0.000123665	1.28996	0.00011532	700435047	700438740	+	Calcineurin B-like protein	up
TraesCS5A02G547200	2.07561	2.98802e-07	2.26347	7.9098e-09	700849342	700851768	-	Trichome birefringence-like protein	up
TraesCS5A02G548000	2.21996	1.85836e-33	1.84884	1.53255e-20	702164909	702170289	+	BAG family molecular chaperone regulator 6	up
TraesCS5A02G554300	6.87136	1.12385e-10	7.47895	1.51367e-12	706270579	706271352	+	Lipid transfer protein	up
TraesCS5A02G555500	2.98218	1.33659e-07	2.87729	8.05522e-17	706863058	706873238	-	S-adenosylmethionine synthase 2	up
TraesCS5A02G555600	3.571	3.88386e-21	3.27008	2.47722e-17	706865155	706865532	+	lectin protein kinase family protein	up
TraesCS5A02G555700	2.63361	0.000738575	2.21773	0.00574956	706871677	706871973	-	S-adenosylmethionine synthase 2	up
TraesCS5B02G007100	1.63251	8.68291e-15	1.07555	2.28063e-06	8342582	8344606	+	Cytochrome P450	up
TraesCS5B02G013000	1.25711	5.01186e-20	1.00326	1.37973e-11	13081769	13086120	-	basic helix-loop-helix (bHLH) DNA-binding superfamily protein	up
TraesCS5B02G022400	3.80206	6.96957e-17	3.38416	7.55264e-12	20833769	20834710	-	FANTASTIC four-like protein (DUF3049)	up
TraesCS5B02G023000	2.3954	4.27531e-108	2.63368	6.32648e-112	21410819	21413716	+	2-aminoethanethiol dioxygenase	up
TraesCS5B02G023100	2.70956	4.29239e-106	2.96596	2.12679e-100	21524523	21526820	+	2-aminoethanethiol dioxygenase	up
TraesCS5B02G023400	2.50581	2.08711e-22	2.65038	3.39666e-24	21598828	21606365	-	2-aminoethanethiol dioxygenase	up
TraesCS5B02G035100	1.06783	4.55533e-05	1.05463	5.82147e-05	38162178	38164735	+	Receptor-like protein kinase	up
TraesCS5B02G059800	1.04529	8.46985e-05	1.88272	3.90727e-14	65964137	65965511	-	Alpha/beta-Hydrolases superfamily protein, putative	up
TraesCS5B02G064500	1.61002	2.62419e-49	1.73905	3.33596e-43	72099739	72104647	-	Sulfurtransferase	up
TraesCS5B02G064900	1.0227	5.28164e-13	1.1041	1.48426e-12	72258282	72258761	-	Histone H2B	up
TraesCS5B02G069700	2.13053	1.11751e-11	1.01271	0.00830677	79766085	79767831	+	RING/U-box superfamily protein	up
TraesCS5B02G070300	1.79486	2.17577e-26	1.99051	1.48017e-29	81194300	81194578	-	zinc finger WD40 repeat protein 1	up
TraesCS5B02G072000	1.00423	0.000120611	1.21481	3.26814e-06	83670753	83677744	-	Alpha/beta-Hydrolases superfamily protein	up
TraesCS5B02G078200	1.04695	7.17737e-10	1.17961	1.74063e-11	94098713	94100994	-	Cyclin	up
TraesCS5B02G078300	1.49843	3.14178e-38	1.72401	2.20509e-38	94120726	94126261	+	Pyrophosphate--fructose 6-phosphate 1-phosphotransferase subunit alpha	up
TraesCS5B02G097200	1.50049	2.40455e-29	1.13213	4.67859e-15	128464595	128470756	+	Sn1-specific diacylglycerol lipase alpha	up
TraesCS5B02G099700	2.01762	2.32326e-43	2.22521	6.57223e-47	132600898	132604936	-	Respiratory burst oxidase, putative, expressed	up
TraesCS5B02G111900	8.03418	8.6838e-11	7.73817	6.89182e-10	170583165	170619236	+	E3 ubiquitin-protein ligase RGLG2	up
TraesCS5B02G112100	10.919	4.70405e-20	11.0289	2.15294e-20	172623847	172634573	-	Cyclin family protein	up
TraesCS5B02G112200	13.3156	2.35217e-29	13.2369	7.36473e-29	173855526	173858280	+	30S ribosomal protein S4	up
TraesCS5B02G112300	7.68708	9.95916e-10	7.95518	1.57379e-10	174866850	174900279	-	Photosystem II reaction center PsbP family protein	up
TraesCS5B02G115200	9.73305	5.20317e-16	9.5663	2.61309e-15	191958368	191962277	+	Protein kinase, putative, expressed	up
TraesCS5B02G115400	9.16717	1.25095e-35	8.97236	4.19032e-34	192379196	192383950	-	Calcium-dependent protein kinase	up
TraesCS5B02G119300	3.07297	1.07383e-11	2.49295	1.28018e-07	211145770	211147394	+	MYB transcription factor	up
TraesCS5B02G131000	1.19282	1.41382e-23	1.26787	8.67368e-19	243743557	243749446	+	Pyruvate kinase	up
TraesCS5B02G146000	12.0432	3.75004e-24	10.5418	1.2216e-18	273458656	273459429	-	Non-specific lipid-transfer protein	up
TraesCS5B02G146500	1.6592	1.00626e-40	1.7722	5.11013e-34	275032060	275035080	+	Non-specific serine/threonine protein kinase	up
TraesCS5B02G147500	1.26027	5.90032e-18	1.56454	1.72618e-23	275504027	275505007	+	Hypoxia-responsive family protein	up
TraesCS5B02G150600	1.28427	9.40438e-25	1.61282	3.15529e-32	278229976	278237145	-	Nodulin-like / Major Facilitator Superfamily protein	up
TraesCS5B02G154200	1.54699	0.00868348	4.9053	2.08096e-39	283986866	283988973	+	30S ribosomal protein S10	up
TraesCS5B02G181500	-1.1767	3.15906e-06	1.28478	2.13338e-12	331247621	331248115	-	Pathogenesis-related protein 1-1	down
TraesCS5B02G191700	1.89445	1.53126e-09	1.63319	6.0022e-07	345138197	345139171	+	Heavy-metal-associated domain-containing family protein	up
TraesCS5B02G192500	1.27508	7.96161e-14	1.98938	3.24508e-30	347677510	347677998	+	Chaperone protein DNAj, putative	up
TraesCS5B02G202200	1.13262	1.48871e-22	1.5209	7.40418e-34	368485743	368489065	+	Trehalose-6-phosphate synthase	up
TraesCS5B02G208000	1.18305	1.55571e-07	1.33245	1.2024e-09	377534758	377539835	-	Protein GAMETE EXPRESSED 1	up
TraesCS5B02G222700	1.33615	9.85197e-12	1.09669	3.73781e-08	397828412	397834362	+	BTB/POZ domain-containing protein	up
TraesCS5B02G223900	1.61151	6.05552e-37	1.80632	2.33538e-40	398708092	398710177	+	Non-specific serine/threonine protein kinase	up
TraesCS5B02G225500	1.26685	5.56944e-24	1.25723	1.69269e-20	401008377	401012394	-	S-adenosyl-L-methionine-dependent methyltransferases superfamily protein	up
TraesCS5B02G234500	1.41816	4.78004e-31	1.77191	3.30021e-38	412460761	412463386	-	Phosphatidylinositol-4-phosphate 5-kinase family protein	up
TraesCS5B02G243500	1.12137	3.76488e-15	1.14011	1.22403e-11	423796115	423796808	+	Histone H2A	up
TraesCS5B02G245700	4.10603	3.72596e-70	4.42222	3.52753e-77	426650802	426652014	-	Heat shock protein	up
TraesCS5B02G246600	2.60626	5.76133e-13	2.77532	7.83504e-15	428127294	428131743	+	2-oxoglutarate/malate translocator, chloroplastic	up
TraesCS5B02G260200	3.27389	5.89916e-98	3.19124	4.53649e-71	442821771	442822446	+	Calcium-binding EF-hand family protein-like	up
TraesCS5B02G260900	2.14976	1.14334e-20	2.38179	9.13795e-26	445193909	445196414	-	JmjC domain-containing protein 7	up
TraesCS5B02G262700	1.38694	0.000993109	2.13179	1.05438e-08	447393947	447394835	+	PRELI/MSF1-like protein	up
TraesCS5B02G262800	1.43879	4.53916e-30	1.87175	6.91362e-43	447398949	447400569	-	Myb/SANT-like DNA-binding domain protein	up
TraesCS5B02G262900	1.14535	9.1462e-15	1.53565	1.00191e-22	447402424	447403666	+	Zinc finger A20 and AN1 domain stress-associated protein	up
TraesCS5B02G263000	1.88857	1.82187e-10	1.56549	5.84174e-07	447558346	447559860	+	Protein kinase	up
TraesCS5B02G264300	1.39405	1.12791e-24	1.74739	9.87494e-36	448465219	448467856	+	Basic helix-loop-helix transcription factor	up
TraesCS5B02G272900	1.71511	8.78968e-07	1.79338	1.42482e-06	458390300	458391696	-	DBH-like monooxygenase protein 2	up
TraesCS5B02G274400	2.17572	2.28089e-24	2.17816	2.98521e-23	460264033	460272960	-	Pumilio-like protein	up
TraesCS5B02G292900	1.30198	9.8419e-06	1.4662	4.53246e-06	478322632	478323273	+	CCT motif family protein	up
TraesCS5B02G293000	2.47803	3.9714e-09	2.34998	2.00814e-08	478329016	478329882	+	Aspartate aminotransferase	up
TraesCS5B02G294500	1.28349	5.2869e-14	1.20507	6.01609e-10	478749123	478755026	-	Beta-glucosidase	up
TraesCS5B02G294600	1.87151	4.15102e-58	1.74818	2.16291e-41	478756141	478764076	-	Beta-glucosidase	up
TraesCS5B02G313000	1.88923	5.002e-23	2.62711	3.16543e-43	494315159	494316116	-	CRT-binding factor	up
TraesCS5B02G314200	1.89064	1.37918e-06	2.31089	8.60809e-11	496549739	496550397	+	Germin-like protein	up
TraesCS5B02G315500	2.2089	2.10664e-60	2.60689	2.19833e-75	497504283	497505423	+	Ethylene-responsive transcription factor	up
TraesCS5B02G315700	1.54194	6.28812e-19	1.18752	1.00345e-09	497903499	497905717	-	UDP-glucose 4-epimerase	up
TraesCS5B02G320500	2.51302	2.10179e-37	2.56609	8.41061e-38	505805430	505809380	-	Pseudo response regulator	up
TraesCS5B02G335800	1.34207	4.04769e-14	1.70207	8.83869e-19	518959853	518962723	-	Serine/threonine protein phosphatase 2A regulatory subunit B	up
TraesCS5B02G336000	1.61553	8.50798e-27	1.85076	3.90497e-28	519018622	519019449	+	Syringolide-induced protein 14-1-1	up
TraesCS5B02G336500	1.63014	9.87733e-09	1.42587	3.41769e-06	519660913	519662533	+	Agmatine coumaroyltransferase-2	up
TraesCS5B02G336600	2.28801	1.02087e-18	1.91131	6.32719e-12	520036687	520038322	+	Agmatine coumaroyltransferase-2	up
TraesCS5B02G336700	2.08052	1.24767e-21	1.80338	1.23384e-15	520046489	520048107	+	Agmatine coumaroyltransferase-2	up
TraesCS5B02G342500	1.49672	4.86675e-05	1.56055	2.28713e-05	526668126	526668563	-	SAUR auxin-responsive family protein	up
TraesCS5B02G349800	1.09938	1.33297e-09	1.06391	7.41859e-08	530966123	530968804	+	Flavin-containing monooxygenase	up
TraesCS5B02G371200	1.33764	6.00322e-18	1.41354	6.47011e-19	549951470	549955432	-	Protein DETOXIFICATION	up
TraesCS5B02G377900	1.68488	1.0877e-21	1.26394	6.16886e-11	555950716	555953748	+	Calmodulin-binding family protein, putative, expressed	up
TraesCS5B02G381900	1.00169	5.34492e-12	1.20176	6.69135e-15	559990916	559992903	+	Auxin-responsive protein	up
TraesCS5B02G395800	2.12558	5.98979e-16	1.22243	5.22191e-05	572951881	572955575	-	oligopeptide transporter	up
TraesCS5B02G403000	1.58631	8.43905e-11	2.57958	3.51644e-31	579807347	579810406	+	Cytochrome P450	up
TraesCS5B02G404000	1.22467	5.10931e-18	1.79191	6.82384e-38	580364143	580366866	-	Phosphatase 2C family protein	up
TraesCS5B02G407200	1.2291	2.79501e-29	1.72732	8.24562e-48	582974772	582976510	-	Maternal effect embryo arrest 14-1	up
TraesCS5B02G407700	3.70871	3.71205e-37	3.70509	1.48146e-38	583472375	583472969	+	PAB-dependent poly(A)-specific ribonuclease subunit PAN2	up
TraesCS5B02G407800	2.01552	4.14528e-17	1.52975	1.2772e-07	583474254	583474481	+	Bifunctional protein HldE	up
TraesCS5B02G409800	2.12937	3.35969e-34	1.81724	2.90591e-21	584899236	584900164	+	Basic-leucine zipper (bZIP) transcription factor family protein	up
TraesCS5B02G410400	1.10919	4.61384e-16	1.50062	6.29618e-26	585751942	585754908	-	Cellulose synthase-like protein	up
TraesCS5B02G426300	1.73227	5.80223e-25	1.82367	1.30467e-27	602066902	602067861	+	Glutathione-S-transferase	up
TraesCS5B02G451200	1.25552	0.000934513	1.1838	0.00139979	622628358	622630953	+	OTU domain-containing protein	up
TraesCS5B02G459000	1.17724	0.00323754	1.43247	0.000252205	634981481	634983144	+	Clavata3/ESR (CLE) gene family member	up
TraesCS5B02G459100	1.72836	2.56923e-51	1.54271	1.46507e-31	634993066	634995275	-	Prolyl 4-hydroxylase alpha subunit, putative	up
TraesCS5B02G465000	1.08553	0.00889846	1.21113	0.00229122	639675572	639677983	+	Pheophorbide a oxygenase, chloroplastic	up
TraesCS5B02G468400	2.57218	1.41617e-112	1.0747	1.00182e-17	641833347	641835469	+	Phenylalanine ammonia-lyase	up
TraesCS5B02G469200	1.3896	5.30032e-19	1.31157	1.51927e-14	642831561	642837092	-	Cellulose synthase	up
TraesCS5B02G478100	10.5654	8.62722e-19	7.37539	7.02174e-09	650045551	650046237	-	Wound-induced protease inhibitor	up
TraesCS5B02G478300	4.19006	3.66912e-106	4.23111	8.68424e-99	650132159	650133003	-	Wound-induced protease inhibitor	up
TraesCS5B02G484000	1.01812	1.10853e-07	1.24287	1.04563e-10	655613621	655614744	-	LURP-one-like protein	up
TraesCS5B02G490500	3.64099	2.43322e-05	4.22862	1.27795e-07	659586127	659586937	-	Zinc finger protein	up
TraesCS5B02G490800	6.71817	9.4025e-08	6.72752	7.94266e-08	659625716	659626231	+	Zinc finger protein	up
TraesCS5B02G493600	1.11298	3.80609e-12	1.90283	5.57167e-31	661523994	661524938	-	F-box protein-like	up
TraesCS5B02G503400	1.31378	2.69899e-21	1.79662	1.02538e-33	670019124	670020503	-	DNA polymerase epsilon catalytic subunit A, putative	up
TraesCS5B02G534700	3.28189	7.51929e-07	3.75349	6.41512e-10	690952018	690953072	+	Erythronate-4-phosphate dehydrogenase family protein, putative	up
TraesCS5B02G557500	2.08231	1.44426e-81	2.24774	2.31209e-72	705276580	705282390	-	Poly [ADP-ribose] polymerase	up
TraesCS5B02G566000	1.80984	6.93719e-07	1.19357	0.00356288	710608356	710609747	+	2-oxoglutarate (2OG) and Fe(II)-dependent oxygenase superfamily protein, putative	up
TraesCS5D02G013600	2.64318	1.77415e-14	2.46669	2.24261e-11	7590258	7602982	-	Serine protease HtrA-like	up
TraesCS5D02G019400	1.03273	1.10544e-21	1.07389	4.23416e-19	11949643	11952687	-	Receptor protein kinase, putative	up
TraesCS5D02G023700	3.11371	2.45682e-07	2.7744	2.78769e-14	18749419	18749796	-	Protein TAR1	up
TraesCS5D02G023800	2.89937	9.10925e-08	2.8867	2.55899e-08	18998303	18998680	-	lectin protein kinase family protein	up
TraesCS5D02G026000	1.15287	2.21953e-12	1.4018	2.75257e-16	23296528	23299514	-	Phytoene synthase	up
TraesCS5D02G027400	1.6275	6.75996e-11	1.80959	1.68189e-13	24975718	24979371	-	Threonine dehydratase	up
TraesCS5D02G027500	1.0142	2.81724e-09	1.02772	2.67987e-09	25042035	25043354	+	Glutathione S-transferase	up
TraesCS5D02G031600	2.58189	1.90379e-136	2.85129	3.2389e-138	28938263	28941179	+	2-aminoethanethiol dioxygenase	up
TraesCS5D02G031700	3.31864	3.85962e-102	3.26575	7.85694e-86	29132224	29134541	+	2-aminoethanethiol dioxygenase	up
TraesCS5D02G033400	4.36638	1.94244e-08	3.47898	1.49083e-05	31476424	31476719	-	ALWAYS EARLY 2	up
TraesCS5D02G063700	1.00222	6.53997e-20	1.09195	2.1198e-18	59038172	59045289	+	Sulfurtransferase	up
TraesCS5D02G066500	2.25352	0.00084947	2.5335	8.17683e-05	61837947	61838195	-	Major facilitator superfamily protein	up
TraesCS5D02G068400	1.34897	2.65382e-06	2.07896	2.32832e-15	64291390	64292583	-	Alpha/beta-Hydrolases superfamily protein, putative	up
TraesCS5D02G073400	3.97772	9.21243e-64	1.39995	6.34521e-05	72613275	72614558	+	Cinnamoyl-CoA reductase	up
TraesCS5D02G074200	1.79423	5.13408e-31	1.85712	1.92582e-29	73399637	73399918	-	zinc finger WD40 repeat protein 1	up
TraesCS5D02G075300	1.52489	9.45633e-17	2.06864	3.49698e-28	74467227	74467490	-	slufate transporter 2;1	up
TraesCS5D02G085500	1.62279	8.29532e-59	1.7893	1.28378e-54	90312926	90318325	-	Pyrophosphate--fructose 6-phosphate 1-phosphotransferase subunit alpha	up
TraesCS5D02G105500	1.58178	2.33126e-12	1.41579	2.65829e-09	119484368	119489670	-	elongation factor Ts family protein	up
TraesCS5D02G105900	2.39787	7.77277e-78	2.83067	4.78674e-99	119706812	119710572	-	Respiratory burst oxidase, putative, expressed	up
TraesCS5D02G110300	2.55695	2.56161e-06	3.30121	2.69782e-11	125174592	125174933	-	Coiled-coil domain-containing protein 97	up
TraesCS5D02G138800	1.22248	2.91226e-24	1.33886	3.16539e-22	221007037	221012985	+	Pyruvate kinase	up
TraesCS5D02G143900	1.38989	1.34837e-22	1.76147	1.29655e-29	230042239	230043407	-	Hydroxyethylthiazole kinase	up
TraesCS5D02G145200	11.8257	1.27872e-30	8.91771	1.13755e-17	231788218	231788565	+	Non-specific lipid-transfer protein	up
TraesCS5D02G152100	4.91166	7.51574e-227	2.15694	1.80669e-33	241244371	241251912	+	Alpha-L-arabinofuranosidase 1	up
TraesCS5D02G157200	1.53164	2.7143e-28	2.03258	3.23582e-44	244706763	244712043	-	Nodulin-like / Major Facilitator Superfamily protein	up
TraesCS5D02G165000	1.43675	1.46658e-09	1.54153	3.00001e-09	256699987	256700800	-	vamp/synaptobrevin-associated protein 27-2	up
TraesCS5D02G165200	1.63581	8.33965e-51	1.90299	4.07145e-59	256729339	256734857	+	Aspartate--tRNA ligase	up
TraesCS5D02G177300	3.39749	7.67813e-06	3.57989	8.90561e-07	277079586	277080307	+	Seed maturation protein	up
TraesCS5D02G198100	1.35475	2.57264e-22	1.21842	1.82447e-15	301109599	301112917	+	Transmembrane protein, putative	up
TraesCS5D02G199500	1.53727	8.6832e-10	1.68758	2.37491e-11	302104657	302105595	+	Heavy-metal-associated domain-containing family protein	up
TraesCS5D02G200200	1.24646	1.50766e-12	1.76635	1.01123e-22	302876444	302877335	+	Chaperone protein DNAj, putative	up
TraesCS5D02G208700	1.18317	5.16871e-21	1.52382	3.01465e-29	315194975	315209133	+	Transcription factor jumonji (jmjC) domain-containing protein	up
TraesCS5D02G210000	1.39261	4.54302e-28	1.75525	5.53673e-39	318440942	318445242	+	Trehalose-6-phosphate synthase	up
TraesCS5D02G211800	1.03973	2.18869e-07	1.19841	7.77458e-10	320872755	320875389	-	Cytochrome P450, putative	up
TraesCS5D02G216200	1.58524	4.06235e-10	1.6809	3.15566e-11	325085046	325088880	-	Protein GAMETE EXPRESSED 1	up
TraesCS5D02G222100	1.26992	2.60275e-13	1.04076	9.56512e-09	329610128	329620046	-	Respiratory burst oxidase	up
TraesCS5D02G231300	1.19172	2.30841e-13	1.08968	1.34052e-10	338650434	338656359	+	BTB/POZ domain-containing protein	up
TraesCS5D02G232600	1.88563	1.49648e-54	2.07775	5.34556e-56	339712134	339713477	+	Non-specific serine/threonine protein kinase	up
TraesCS5D02G233300	1.89214	6.42613e-51	2.08319	1.16541e-52	340969062	340970655	-	DUF868 family protein	up
TraesCS5D02G233900	1.52482	1.78475e-16	1.8147	1.80214e-25	341075026	341079114	-	Sugar transporter, putative	up
TraesCS5D02G242400	1.13858	5.53763e-05	1.59763	2.96804e-09	350985564	350989187	-	Hexosyltransferase	up
TraesCS5D02G243200	1.02029	4.90424e-15	1.23752	4.93349e-18	351403480	351405596	-	Phosphatidylinositol-4-phosphate 5-kinase family protein	up
TraesCS5D02G244200	1.05144	0.000220738	1.30602	6.49655e-06	352697429	352698631	-	Alpha/beta-Hydrolases superfamily protein	up
TraesCS5D02G256100	2.28388	6.86273e-19	2.27906	1.09421e-16	362398422	362402880	+	2-oxoglutarate/malate translocator, chloroplastic	up
TraesCS5D02G264900	1.25356	3.94277e-15	1.7048	3.07929e-26	369423033	369424126	+	cDNA clone:002-134-A11, full insert sequence	up
TraesCS5D02G269400	4.06983	1.43122e-173	4.0867	3.35179e-146	372454209	372454919	+	Calcium-binding EF-hand family protein-like	up
TraesCS5D02G271000	1.72146	5.35693e-11	2.40607	2.32574e-22	374658354	374659533	+	PRELI/MSF1-like protein	up
TraesCS5D02G271100	1.04236	1.30015e-10	1.44705	1.64313e-17	374661705	374662837	+	Zinc finger A20 and AN1 domain stress-associated protein	up
TraesCS5D02G277500	1.38123	1.02709e-35	1.5348	2.19865e-40	379572500	379576523	+	3-hydroxy-3-methylglutaryl coenzyme A reductase	up
TraesCS5D02G280200	4.91262	3.0258e-05	5.17143	7.00643e-06	381815663	381816517	+	F-box domain containing protein, expressed	up
TraesCS5D02G301000	1.47614	1.51512e-11	1.33953	3.98286e-09	398124707	398125623	+	DNA-directed RNA polymerase subunit gamma	up
TraesCS5D02G301100	1.94066	2.51302e-12	1.8723	7.42435e-11	398200658	398201546	+	Aspartate aminotransferase	up
TraesCS5D02G302800	2.26166	6.44578e-66	2.22365	6.42407e-56	398782556	398789409	-	Beta-glucosidase	up
TraesCS5D02G317000	1.13282	0.00538111	1.60701	2.20418e-05	410444168	410453625	+	Dehydration-responsive element binding factor	up
TraesCS5D02G317100	1.26159	4.98249e-15	1.1577	4.17894e-12	410490700	410491759	+	CRT-binding factor	up
TraesCS5D02G318800	1.43442	0.00819803	1.81193	0.0011585	411789797	411790773	-	Dehydration-responsive element binding factor	up
TraesCS5D02G318900	2.37181	2.1828e-30	2.76377	2.71683e-39	411845139	411846097	-	CRT-binding factor	up
TraesCS5D02G320800	2.47631	2.33521e-77	2.9458	7.49421e-92	412960358	412961419	+	Ethylene-responsive transcription factor	up
TraesCS5D02G321000	1.17771	5.66814e-17	1.52684	2.19542e-24	413057491	413059453	-	Heat shock transcription factor	up
TraesCS5D02G321100	2.26888	8.12311e-51	2.06821	7.44294e-35	413066316	413068146	-	UDP-glucose 4-epimerase	up
TraesCS5D02G326200	2.15468	9.78083e-52	2.28685	2.07286e-50	418464479	418468459	-	Pseudo response regulator	up
TraesCS5D02G330200	1.93967	8.71157e-13	1.80258	1.33848e-10	421654303	421655702	+	Root cap/late embryogenesis-like protein	up
TraesCS5D02G333800	1.3982	1.25411e-11	2.05164	1.44561e-25	423544253	423548203	-	Aspartate--tRNA ligase	up
TraesCS5D02G341700	1.26937	1.72636e-17	1.39316	1.11502e-17	429742906	429743733	+	Syringolide-induced protein 14-1-1	up
TraesCS5D02G342300	2.4756	6.56947e-19	1.86937	4.27163e-09	430445417	430447051	+	Agmatine coumaroyltransferase-2	up
TraesCS5D02G343200	1.68272	1.23728e-06	2.31881	3.82188e-13	431228583	431235066	+	Pimeloyl-[acyl-carrier protein] methyl ester esterase	up
TraesCS5D02G367700	1.83728	3.09869e-16	1.20993	5.4987e-07	444100690	444102706	-	Purine permease-related family protein	up
TraesCS5D02G385900	1.06675	5.7515e-11	1.06842	7.29731e-09	455614083	455615798	+	Patatin	up
TraesCS5D02G388500	1.34655	1.64589e-26	1.29071	3.52006e-21	457992308	457997552	+	E3 ubiquitin protein ligase DRIP2	up
TraesCS5D02G392200	1.40031	7.01957e-20	1.30739	5.54722e-16	460647918	460649869	+	Calmodulin	up
TraesCS5D02G393200	1.4756	4.17139e-37	1.54292	9.65649e-37	461439272	461441562	-	Heat shock transcription factor	up
TraesCS5D02G395400	5.74572	6.90015e-66	5.50655	1.15669e-56	463087188	463088829	+	transmembrane protein, putative (Protein of unknown function, DUF642)	up
TraesCS5D02G398500	1.86053	1.64467e-21	1.39775	4.4552e-11	464617022	464620872	+	Beta-glucosidase	up
TraesCS5D02G407400	1.44763	1.01647e-21	2.38936	4.46779e-53	472568440	472571766	+	Cytochrome P450	up
TraesCS5D02G412400	1.80756	2.95679e-48	2.31073	1.45273e-61	475575131	475576870	-	Maternal effect embryo arrest 14-1	up
TraesCS5D02G412900	2.33946	9.23253e-33	2.57753	1.05259e-37	476011202	476011438	+	ATPase E1-E2 type family protein / haloacid dehalogenase-like hydrolase family protein	up
TraesCS5D02G413000	1.66514	0.000208642	1.24689	0.0106999	476012642	476013288	+	Bifunctional protein HldE	up
TraesCS5D02G413900	1.61689	6.6196e-15	1.76158	8.24093e-17	476696473	476698290	+	CASP-like protein	up
TraesCS5D02G414000	1.6309	5.5778e-29	1.1525	5.21501e-11	476708438	476709630	+	DUF4228 domain protein	up
TraesCS5D02G415000	1.73138	1.30132e-20	1.73897	2.19122e-18	477321053	477321899	+	p-hydroxybenzoic acid--AMP ligase FadD22	up
TraesCS5D02G415700	1.12492	1.14114e-17	1.52702	4.6604e-30	478162897	478166714	-	Cellulose synthase-like protein	up
TraesCS5D02G432600	2.9519	3.06803e-56	3.06573	4.5316e-54	488783628	488784473	+	Glutathione-S-transferase	up
TraesCS5D02G432700	1.50165	2.2997e-38	1.70626	1.77251e-42	488837733	488838959	+	Glutathione-S-transferase	up
TraesCS5D02G433200	1.64713	0.000128449	2.06097	2.18225e-07	489012960	489013838	-	Dehydrin	up
TraesCS5D02G460700	1.83365	6.83869e-59	1.69526	7.34813e-43	505128032	505130248	-	Prolyl 4-hydroxylase alpha subunit, putative	up
TraesCS5D02G479300	4.1671	2.22223e-67	4.8079	4.2596e-97	517590688	517591148	-	Wound-induced protease inhibitor	up
TraesCS5D02G481200	1.20545	1.53283e-25	1.22948	2.9052e-23	519277079	519278774	+	NAC domain-containing protein, putative	up
TraesCS5D02G483900	2.02554	6.97122e-11	2.22694	7.21014e-13	520347457	520348065	-	LURP-one-like protein	up
TraesCS5D02G484000	1.18214	4.17741e-23	1.32263	2.51657e-21	520376838	520377942	-	LURP-one-like protein	up
TraesCS5D02G507300	1.63309	2.59026e-36	1.72525	5.67835e-33	532650227	532654012	-	Epoxide hydrolase 2	up
TraesCS5D02G532200	1.4084	7.21051e-15	1.95938	1.42174e-27	547418179	547421464	+	Erythronate-4-phosphate dehydrogenase family protein, putative	up
TraesCS5D02G551800	1.91959	5.08373e-75	2.12823	9.62343e-72	557529909	557535630	+	Poly [ADP-ribose] polymerase	up
TraesCS5D02G558800	3.83865	3.57347e-05	3.66002	5.79918e-12	560328793	560329907	-	AWPM-19-like membrane family protein	up
TraesCS6A02G052800	1.43166	0.000399919	1.79853	3.33326e-06	27293417	27294908	-	Peroxidase	up
TraesCS6A02G054000	3.31018	5.93562e-10	3.58548	0.000151885	28012902	28018463	+	Protein kinase	up
TraesCS6A02G058300	1.18998	1.20064e-06	1.33454	1.29747e-08	30795736	30798579	-	Laccase	up
TraesCS6A02G075200	1.01725	0.00168731	1.06245	0.00138336	45346665	45347350	-	Histone H4	up
TraesCS6A02G085300	1.95228	4.22858e-74	2.40269	7.39229e-94	53500079	53503061	+	L-lactate dehydrogenase	up
TraesCS6A02G116700	1.45518	6.30342e-12	1.98668	4.52392e-23	87297125	87298896	-	transmembrane protein	up
TraesCS6A02G134500	1.77215	4.13471e-28	1.84157	1.80183e-26	106878295	106879256	+	Wound-responsive family protein	up
TraesCS6A02G139000	1.04054	1.11679e-10	1.13398	3.47017e-11	111448678	111449680	-	Glutathione S-transferase	up
TraesCS6A02G139100	1.26866	1.25992e-18	1.36585	7.6581e-20	111530440	111531641	-	Glutathione S-transferase	up
TraesCS6A02G148700	1.10928	8.25588e-08	1.6459	4.99665e-16	129938258	129940186	-	Plant/T31B5-30 protein	up
TraesCS6A02G170100	1.48595	9.61122e-08	1.85919	8.75604e-12	180371123	180371338	+	E3 ubiquitin-protein ligase RLIM-like protein	up
TraesCS6A02G178900	5.5558	9.29692e-82	5.76483	1.48627e-88	201087993	201089111	-	Kelch repeat-containing F-box-like	up
TraesCS6A02G221900	1.3505	8.55614e-05	1.49693	6.39478e-06	413732327	413735532	+	Gibberellin 2-beta-dioxygenase	up
TraesCS6A02G224400	1.24844	0.000411062	1.01824	0.00619894	421463673	421464869	+	MYB	up
TraesCS6A02G237200	1.23047	2.40061e-05	1.52321	2.93379e-08	446729617	446731801	-	Remorin	up
TraesCS6A02G240700	1.00542	1.83166e-06	1.472	7.66337e-12	451988299	451989276	-	Cytochrome b5	up
TraesCS6A02G246400	1.12251	8.28331e-25	1.1474	1.92266e-22	457402452	457404701	-	Glutathione peroxidase	up
TraesCS6A02G250100	2.85926	8.64713e-08	2.74741	4.3567e-07	464249659	464250614	+	Zinc finger protein	up
TraesCS6A02G269500	1.10151	0.000283462	1.5242	1.0384e-07	495692452	495697911	-	Protein BREVIS RADIX	up
TraesCS6A02G270400	1.4715	7.38473e-06	1.94416	1.63557e-10	496577510	496579218	+	Glycosyltransferase	up
TraesCS6A02G276100	2.11164	1.05843e-05	2.03469	5.99079e-05	502928916	502930189	+	basic helix-loop-helix (bHLH) DNA-binding superfamily protein	up
TraesCS6A02G277500	1.63247	4.09417e-18	1.73313	4.219e-19	504622312	504625788	-	Galactan beta-1,4-galactosyltransferase GALS1	up
TraesCS6A02G288900	1.92053	1.1272e-09	2.12271	1.35561e-11	520869519	520870447	+	BZIP transcription factor	up
TraesCS6A02G292400	1.41129	1.65689e-11	1.65534	3.66475e-15	524319512	524319892	-	Kinesin-like protein	up
TraesCS6A02G301400	2.29025	1.17761e-73	2.1556	4.19744e-57	534940813	534944024	+	TPR repeat-containing thioredoxin TTL4	up
TraesCS6A02G305700	1.10643	0.000549483	1.15164	0.000239962	538540857	538541850	+	Freezing-induced 1	up
TraesCS6A02G305800	1.5461	1.3661e-17	1.94672	1.74416e-28	538550712	538552699	+	Glutaredoxin-like	up
TraesCS6A02G316200	1.53669	6.11096e-24	1.25857	3.07283e-15	552757781	552758829	-	Heat-shock protein, putative	up
TraesCS6A02G316700	1.82516	2.24199e-32	1.69045	2.5305e-24	553054686	553056164	+	Protein EXORDIUM-like 1	up
TraesCS6A02G319600	1.8196	9.20971e-11	1.93632	3.00959e-12	555088987	555089748	+	Ethylene-responsive transcription factor	up
TraesCS6A02G320700	2.23168	5.87141e-38	2.29756	5.98251e-34	555426242	555428050	+	2-oxoglutarate (2OG) and Fe(II)-dependent oxygenase superfamily protein	up
TraesCS6A02G323800	3.24285	1.72409e-34	3.11582	1.54962e-29	557093697	557095184	-	Universal stress protein family protein	up
TraesCS6A02G329900	1.94653	2.34082e-50	1.93281	1.76272e-47	562812483	562814851	+	WAT1-related protein	up
TraesCS6A02G330000	1.31509	1.34153e-11	1.24129	5.2056e-10	562869242	562870446	+	WAT1-related protein	up
TraesCS6A02G350000	1.28785	2.63729e-26	1.75016	3.74256e-47	581974484	581977814	+	Protein CYPRO4	up
TraesCS6A02G365500	3.29425	7.7034e-106	3.74215	6.90124e-133	593732776	593733555	+	Serine-rich protein	up
TraesCS6A02G365700	2.02128	6.21166e-48	2.55291	2.00439e-71	593777193	593777687	+	Serine-rich protein	up
TraesCS6A02G365800	3.02366	2.48468e-42	3.31951	1.45909e-51	593785652	593786449	+	Serine-rich protein	up
TraesCS6A02G365900	2.88729	1.59914e-24	2.82884	4.69883e-21	593792311	593792778	+	Serine-rich protein	up
TraesCS6A02G366100	1.51618	2.10365e-09	1.39804	4.15111e-08	593928984	593929969	-	Serine-rich protein	up
TraesCS6A02G368700	1.43574	8.0255e-18	1.56165	1.00855e-19	594747877	594753507	+	UDP-N-acetylglucosamine--N-acetylmuramyl-(Pentapeptide) pyrophosphoryl-undecaprenol N-acetylglucosamine transferase	up
TraesCS6A02G380700	4.54189	8.33866e-72	5.06837	3.94589e-91	600912735	600913527	-	Cinnamoyl CoA reductase	up
TraesCS6A02G381300	4.86404	9.77616e-62	4.93348	3.42679e-61	601137635	601138326	-	Cinnamoyl CoA reductase	up
TraesCS6A02G381400	4.80875	7.31219e-187	5.5902	1.77977e-247	601146678	601148570	+	Cinnamoyl CoA reductase	up
TraesCS6A02G390100	1.12766	4.1567e-11	1.19131	5.79297e-10	605229276	605233261	-	methyl-coenzyme M reductase II subunit gamma, putative (DUF3741)	up
TraesCS6A02G410600	1.27042	1.78599e-29	1.55786	1.63737e-38	613760250	613764090	+	Prolyl 4-hydroxylase alpha subunit, putative	up
TraesCS6A02G416400	1.24394	9.40808e-06	1.03843	0.000532742	615462243	615464213	-	Response regulator	up
TraesCS6B02G071200	1.49591	1.11427e-09	1.72242	2.10792e-13	48074215	48075789	+	Peroxidase	up
TraesCS6B02G073000	1.16078	4.58433e-08	1.05626	2.36576e-06	49435434	49437836	-	Receptor-like protein kinase	up
TraesCS6B02G085400	1.07355	7.10739e-07	1.94798	1.62157e-21	62146142	62146389	-	histone acetyltransferase of the CBP family 1	up
TraesCS6B02G114200	1.01301	6.41002e-16	1.36543	6.5241e-28	96630947	96636199	+	Disease resistance protein RPM1	up
TraesCS6B02G116700	1.88067	6.61435e-48	2.68615	1.07549e-95	103698855	103703251	-	L-lactate dehydrogenase	up
TraesCS6B02G117700	3.10512	8.38685e-11	2.79178	3.84757e-08	111685493	111685789	-	ATP synthase gamma chain	up
TraesCS6B02G117800	3.17886	1.1983e-05	2.63973	0.000310461	111691049	111691345	-	3-oxoacyl-[acyl-carrier-protein] synthase 1	up
TraesCS6B02G117900	3.56176	2.96141e-20	3.08877	3.47292e-14	111702999	111715940	-	Mediator of RNA polymerase II transcription subunit 12	up
TraesCS6B02G143000	1.25874	3.8207e-18	1.55627	5.03971e-24	142612473	142614053	+	Calcium-dependent lipid-binding domain protein	up
TraesCS6B02G154100	1.57207	3.845e-06	1.12137	0.00204245	157777949	157778200	+	NADH:ubiquinone oxidoreductase, subunit 1, conserved site-containing protein	up
TraesCS6B02G160000	1.10432	2.91358e-05	1.29071	4.99908e-07	163965317	163969339	+	Arabinose 5-phosphate isomerase, putative	up
TraesCS6B02G162700	2.86485	1.4646e-51	3.21733	4.91186e-61	169172224	169172496	+	Wound-responsive family protein	up
TraesCS6B02G167300	1.34393	0.00190157	1.56529	0.00012851	176131494	176132791	-	Glutathione S-transferase	up
TraesCS6B02G174500	1.84903	8.84422e-34	1.87642	5.05723e-32	189124697	189131488	+	ATP-dependent chaperone ClpB	up
TraesCS6B02G175100	1.35548	1.98318e-28	1.62541	2.8302e-35	190122662	190124614	-	WRKY transcription factor	up
TraesCS6B02G176900	1.97819	9.35694e-47	2.43265	1.92249e-68	194423978	194426279	-	plant/protein	up
TraesCS6B02G181400	1.95036	3.75591e-05	1.75745	0.000639283	203297105	203298364	+	B-box zinc finger family protein	up
TraesCS6B02G185600	1.84554	2.0694e-07	2.47617	4.06111e-14	211209773	211210390	+	intracellular protein transporter	up
TraesCS6B02G187500	1.15645	3.05288e-22	1.21584	1.20148e-21	214025483	214029010	+	Phosphoglycerate kinase	up
TraesCS6B02G188300	1.31845	8.25191e-11	1.13481	5.42172e-08	216690135	216692992	+	Caleosin	up
TraesCS6B02G198300	1.62828	2.10975e-05	1.84297	5.4569e-07	237111757	237112365	+	E3 ubiquitin-protein ligase RLIM-like protein	up
TraesCS6B02G206300	4.58379	1.14846e-10	4.39332	8.47062e-10	259086311	259087429	-	Kelch repeat-containing F-box-like	up
TraesCS6B02G275300	2.54626	4.96255e-13	2.76023	1.04592e-14	497433534	497434576	-	Zinc finger protein	up
TraesCS6B02G281100	1.49163	6.27685e-17	2.09854	7.07981e-35	507467838	507469650	+	bZIP transcription factor (DUF630 and DUF632)	up
TraesCS6B02G285200	1.15483	2.25087e-07	1.0126	8.30028e-05	514117744	514119320	-	Zinc finger, B-box	up
TraesCS6B02G291400	1.13108	4.05689e-10	1.03608	2.07307e-07	524063395	524065066	-	PLATZ transcription factor	up
TraesCS6B02G292100	2.74519	2.95139e-55	3.07476	9.30777e-68	525554604	525556802	-	F-box family protein	up
TraesCS6B02G304000	1.20162	1.75168e-05	1.5968	4.51696e-09	544924275	544925848	+	Aspartic proteinase nepenthesin-1	up
TraesCS6B02G305500	1.15619	7.76237e-11	1.37757	3.25239e-14	548381854	548385410	-	Galactan beta-1,4-galactosyltransferase GALS1	up
TraesCS6B02G307600	1.73603	9.20334e-09	1.82478	9.20183e-10	551789469	551792035	+	RNA polymerase sigma factor RpoD	up
TraesCS6B02G322200	1.52134	1.8477e-14	1.82689	5.13931e-19	570953558	570955823	-	Cytochrome P450	up
TraesCS6B02G322700	1.02425	3.36175e-07	1.12958	5.14281e-08	571729605	571737175	+	AGAMOUS-like MADS-box transcription factor	up
TraesCS6B02G346000	1.16344	0.000346844	2.05756	3.59733e-14	609854033	609855241	-	E3 ubiquitin-protein ligase	up
TraesCS6B02G346700	1.62255	1.43751e-34	1.08179	7.87372e-14	610808586	610809673	-	Heat-shock protein, putative	up
TraesCS6B02G347200	2.26033	1.25624e-44	2.2246	5.84376e-36	611499966	611501337	+	Protein EXORDIUM-like 1	up
TraesCS6B02G350400	1.48844	2.90259e-08	1.58167	2.6408e-09	615605331	615606561	+	Ethylene-responsive transcription factor	up
TraesCS6B02G354400	1.13794	6.51061e-06	1.38904	6.49302e-09	620264708	620265976	-	Universal stress protein family protein	up
TraesCS6B02G361100	1.52673	2.23885e-06	1.48636	5.88836e-06	632878151	632880112	+	Hydroxyproline-rich glycoprotein family protein, putative	up
TraesCS6B02G362100	4.32698	2.61286e-28	3.64132	2.98427e-18	633858539	633859821	+	Flavonol synthase	up
TraesCS6B02G374100	1.79874	1.13377e-10	1.74684	1.13402e-10	646946102	646947182	+	Heat-shock protein, putative	up
TraesCS6B02G376900	1.27763	8.05442e-11	1.33147	5.76611e-12	651990737	651991503	+	Histone H2B	up
TraesCS6B02G400000	2.99813	1.82292e-29	3.24057	1.68922e-35	675567819	675568545	-	Serine-rich protein	up
TraesCS6B02G400200	3.21035	4.15015e-74	3.72839	1.12691e-98	675625992	675626810	-	Serine-rich protein	up
TraesCS6B02G400300	2.08176	2.4318e-07	2.46295	1.21687e-10	675701856	675702610	-	Serine-rich protein	up
TraesCS6B02G400500	2.07715	3.30515e-24	2.79206	1.00493e-45	676036364	676037112	+	Serine-rich protein	up
TraesCS6B02G400600	2.35949	1.01033e-26	3.10032	3.16912e-57	676047375	676047839	+	Serine-rich protein	up
TraesCS6B02G400700	2.85802	2.64788e-12	3.80881	8.08233e-26	676123525	676124300	+	Serine-rich protein	up
TraesCS6B02G401000	1.3232	0.00904255	1.66353	0.000505593	676864930	676865881	-	Serine-rich protein	up
TraesCS6B02G401100	3.67722	6.08299e-50	4.14961	2.69751e-68	677044668	677045641	-	Serine-rich protein	up
TraesCS6B02G401300	3.62095	4.85179e-06	3.46483	2.14869e-05	677335939	677336883	-	Serine-rich protein	up
TraesCS6B02G401700	2.75942	5.23871e-05	2.37206	0.00136456	678174761	678175297	+	Serine-rich protein	up
TraesCS6B02G406000	1.28111	0.000517968	1.68181	6.18496e-07	680777368	680781907	-	Alcohol dehydrogenase, putative	up
TraesCS6B02G413600	1.67232	4.03108e-12	1.85702	1.89639e-15	687083367	687084626	+	Kinase family protein	up
TraesCS6B02G420000	5.08782	3.55303e-97	5.23688	4.31152e-99	691631853	691633559	-	Cinnamoyl CoA reductase	up
TraesCS6B02G420200	4.81592	8.35919e-210	4.93888	1.10072e-199	691782167	691784091	-	Cinnamoyl CoA reductase	up
TraesCS6B02G420300	6.6396	3.02878e-75	6.52392	3.18284e-71	691787992	691788860	+	Cinnamoyl CoA reductase	up
TraesCS6B02G421900	1.80659	2.21093e-11	1.02112	0.00100695	692489262	692490524	+	U-box domain-containing family protein	up
TraesCS6B02G424300	2.47957	6.08417e-05	2.62497	1.57391e-05	693947322	693948639	+	Cytochrome c1	up
TraesCS6D02G001500	2.06148	0.00237491	2.46388	4.63658e-05	680571	680993	-	PHD finger transcription factor	up
TraesCS6D02G030300	1.56027	1.56558e-36	1.94794	3.50612e-48	11775927	11785214	-	Lysine-specific demethylase 3B	up
TraesCS6D02G053000	1.15468	0.00199254	1.30317	0.000398881	25614969	25616657	-	Dead box ATP-dependent RNA helicase, putative	up
TraesCS6D02G078300	1.73843	7.03513e-62	2.17925	1.94237e-81	43050460	43053211	+	L-lactate dehydrogenase	up
TraesCS6D02G078900	1.12849	9.19995e-05	1.19755	5.26835e-05	44483116	44487412	-	Glycosyltransferase	up
TraesCS6D02G101200	1.35555	1.81074e-15	1.15711	1.0822e-09	63795230	63805159	+	Subtilisin-like protease	up
TraesCS6D02G123700	2.20845	5.12437e-37	2.44955	1.66068e-41	88831981	88832247	+	Wound-responsive family protein	up
TraesCS6D02G128100	1.10812	1.1236e-07	1.27172	8.36931e-10	91850361	91856914	-	embryonic stem cell-specific 5-hydroxymethylcytosine-binding protein	up
TraesCS6D02G136200	1.03037	6.0362e-20	1.1818	1.87616e-21	104453626	104455779	-	WRKY transcription factor	up
TraesCS6D02G138100	1.28296	5.00309e-16	1.53595	2.51629e-17	106703288	106705201	-	plant/protein	up
TraesCS6D02G148400	1.49346	8.64372e-05	2.24442	3.20666e-12	121344671	121346466	-	Trichome birefringence-like protein	up
TraesCS6D02G152200	2.26147	1.19032e-16	1.53715	5.36803e-07	125986569	125990426	+	Potassium channel	up
TraesCS6D02G157100	2.05819	5.18142e-06	1.80526	0.000106946	133225233	133225565	-	3-hydroxy-5-phosphonooxypentane-2,4-dione thiolase	up
TraesCS6D02G158300	1.42029	1.74613e-14	1.34446	5.03491e-12	134740207	134742719	-	Receptor-like protein kinase	up
TraesCS6D02G159900	1.65808	1.01952e-10	1.42254	1.61511e-07	137528733	137528948	+	E3 ubiquitin-protein ligase RLIM-like protein	up
TraesCS6D02G213100	1.20387	0.00143512	1.48019	7.06966e-05	302248307	302251368	-	Gibberellin 2-beta-dioxygenase	up
TraesCS6D02G219800	1.37597	1.25312e-17	1.15884	8.94345e-12	309954161	309957181	-	Remorin	up
TraesCS6D02G228800	1.19066	3.88467e-19	1.18208	1.51157e-17	319707411	319709913	-	Glutathione peroxidase	up
TraesCS6D02G231900	3.32087	7.84486e-12	3.38543	2.57122e-12	325599857	325600927	+	Zinc finger protein	up
TraesCS6D02G234400	3.05768	4.56478e-12	2.01596	0.000128646	328630339	328631334	-	Ganglioside-induced differentiation-associated protein 2	up
TraesCS6D02G237000	1.0336	1.24978e-05	1.16535	3.52982e-08	335062342	335069169	-	Homeobox-leucine zipper protein	up
TraesCS6D02G237400	1.17278	9.10013e-16	1.22873	2.74638e-15	335986672	335993467	-	Transcription initiation factor IIE subunit beta	up
TraesCS6D02G244600	1.08801	0.00498163	1.70962	1.12517e-06	346832645	346834421	-	Glycosyltransferase	up
TraesCS6D02G249700	2.81619	1.36408e-50	3.13713	2.25246e-63	353038574	353040620	+	F-box family protein	up
TraesCS6D02G273000	1.63329	3.97205e-15	2.41731	7.45744e-35	381982616	381984932	-	Cytochrome P450	up
TraesCS6D02G276500	1.48443	4.58696e-14	1.92288	2.91976e-23	385233349	385234006	-	NAD(P)-binding Rossmann-fold superfamily protein	up
TraesCS6D02G293900	1.71661	7.00006e-08	1.74809	3.48495e-08	404595290	404597204	-	Protein curvature thylakoid chloroplastic-like	up
TraesCS6D02G295500	1.44212	3.08989e-25	1.20082	8.53902e-16	406334440	406335621	-	Heat-shock protein, putative	up
TraesCS6D02G296000	1.08159	3.67322e-08	1.65875	1.63314e-15	407207598	407209295	-	F-box protein-like	up
TraesCS6D02G296200	2.77159	8.95782e-61	2.6159	1.02014e-44	407522648	407524013	+	Protein EXORDIUM-like 1	up
TraesCS6D02G297600	1.52018	4.12686e-34	1.52108	8.38418e-31	408665503	408671337	+	S-adenosyl-L-methionine-dependent methyltransferases superfamily protein	up
TraesCS6D02G299100	1.07935	0.00707809	1.24966	0.00152704	409655015	409656300	+	Ethylene-responsive transcription factor	up
TraesCS6D02G303600	2.79047	2.62508e-35	3.23687	2.10205e-49	412001031	412002174	-	1-aminocyclopropane-1-carboxylate deaminase/D-cysteine desulfhydrase	up
TraesCS6D02G308800	3.31871	5.20249e-33	3.14767	4.64468e-29	419614268	419616080	+	WAT1-related protein	up
TraesCS6D02G308900	1.14103	1.71772e-06	1.08623	3.32472e-05	419657297	419659264	+	WAT1-related protein	up
TraesCS6D02G310700	4.54512	2.23948e-33	3.74302	9.93041e-19	420693632	420695053	+	Flavonol synthase	up
TraesCS6D02G322300	2.81378	1.18343e-24	2.56652	3.96438e-19	429383239	429384224	+	Heat-shock protein, putative	up
TraesCS6D02G348900	2.33847	1.67002e-41	2.86373	6.22827e-63	446882234	446883041	+	Serine-rich protein	up
TraesCS6D02G349000	3.26439	2.079e-101	3.80875	2.1926e-121	446901929	446903241	+	Serine-rich protein	up
TraesCS6D02G349100	2.11689	5.88083e-14	2.11847	7.9442e-13	446934814	446935326	+	Serine-rich protein	up
TraesCS6D02G349200	1.6147	3.47472e-10	2.17959	3.14497e-19	446948399	446949519	+	Serine-rich protein	up
TraesCS6D02G349400	1.65778	1.4472e-12	1.39912	2.20893e-08	447213002	447213823	-	Serine-rich protein	up
TraesCS6D02G349500	2.45354	2.25284e-40	2.84569	1.79994e-54	447277859	447278790	-	Serine-rich protein	up
TraesCS6D02G349700	3.20729	6.49771e-50	3.22662	3.55033e-51	447737693	447739777	+	Serine-rich protein	up
TraesCS6D02G365200	1.00608	1.67613e-08	1.09237	1.61149e-09	454633514	454635546	+	Octicosapeptide/Phox/Bem1p domain-containing protein	up
TraesCS6D02G365700	4.36399	5.41951e-263	4.72939	3.85601e-280	454657358	454659100	-	Cinnamoyl CoA reductase	up
TraesCS6D02G366000	2.95466	1.94876e-08	2.6442	1.17209e-06	454748122	454749504	-	Cinnamoyl CoA reductase	up
TraesCS6D02G366200	3.54556	3.90729e-95	3.9393	1.27941e-107	454825731	454827612	+	Cinnamoyl CoA reductase	up
TraesCS6D02G367100	1.16144	3.42599e-10	1.20421	9.18322e-10	455084725	455086332	-	U-box domain-containing family protein	up
TraesCS6D02G371600	1.8673	1.05068e-09	1.94436	7.99949e-10	456788166	456791189	+	C2 calcium/lipid-binding and GRAM domain protein	up
TraesCS6D02G377200	1.41375	4.89487e-17	1.65237	1.59536e-21	459836500	459842145	+	Transcription factor	up
TraesCS6D02G392000	1.36692	0.00321368	1.41565	0.00148439	466734600	466739606	-	Acetate kinase	up
TraesCS6D02G396900	1.25767	3.11655e-10	1.1594	4.16026e-08	469066671	469070557	+	Leucine-rich receptor-like protein kinase family protein	up
TraesCS7A02G042600	1.54888	1.38092e-09	1.44112	3.69888e-08	19899016	19906425	-	Cytochrome P450	up
TraesCS7A02G055100	2.78838	1.46406e-58	2.63132	1.59561e-47	26572110	26573684	-	Aspartic proteinase nepenthesin-1	up
TraesCS7A02G086000	2.18135	6.35124e-13	1.47109	8.08133e-06	50136029	50138071	+	Cytochrome P450	up
TraesCS7A02G088700	1.28459	2.72832e-11	1.69619	1.56872e-15	53906391	53911322	+	Sulfate transporter	up
TraesCS7A02G091800	2.12539	5.30636e-55	2.27991	1.39257e-53	55918294	55919130	+	Early nodulin 93	up
TraesCS7A02G091900	1.9709	8.84448e-78	2.28602	4.9213e-73	55922722	55923573	+	Early nodulin 93	up
TraesCS7A02G092000	2.76294	2.56582e-47	2.96275	3.72192e-48	55930349	55931166	+	Early nodulin 93	up
TraesCS7A02G092600	3.35274	3.62e-12	3.09635	5.32953e-10	56240598	56241571	+	Early nodulin 93	up
TraesCS7A02G092700	2.01024	1.45187e-38	2.05678	1.46862e-35	56244809	56245904	+	Early nodulin 93	up
TraesCS7A02G092800	2.66603	6.86474e-31	2.55315	2.77799e-25	56324077	56324854	+	Early nodulin 93	up
TraesCS7A02G092900	3.41481	1.54837e-50	3.49068	2.57492e-51	56430737	56431572	+	Early nodulin 93	up
TraesCS7A02G093000	3.21822	1.31931e-08	2.44313	0.000181489	56449180	56449727	+	Early nodulin 93	up
TraesCS7A02G093100	2.40212	7.97586e-47	2.58413	6.7742e-49	56658022	56658811	+	Early nodulin 93	up
TraesCS7A02G093300	2.64485	1.00016e-55	3.10511	4.9495e-69	56738537	56739378	+	Early nodulin 93	up
TraesCS7A02G093500	2.57918	1.04208e-72	2.71183	1.98865e-73	57095857	57096734	+	Early nodulin 93	up
TraesCS7A02G093600	2.68991	8.37445e-51	2.40663	1.26633e-36	57156701	57157629	+	Early nodulin 93	up
TraesCS7A02G103700	1.03097	5.63901e-05	1.09767	1.9858e-05	63388159	63390163	+	Disease resistance protein (NBS-LRR class) family	up
TraesCS7A02G112700	1.20107	2.23876e-14	1.63903	7.39726e-24	68903387	68906354	-	Acyl transferase	up
TraesCS7A02G131200	1.37209	8.37674e-36	1.53459	4.52844e-40	84700134	84704963	-	Ribonucleoside-diphosphate reductase	up
TraesCS7A02G148600	1.13671	9.17977e-13	1.3762	2.07645e-17	101856591	101862662	+	Receptor-like protein kinase	up
TraesCS7A02G159600	1.26021	3.83852e-12	1.09744	1.45555e-08	115903569	115905198	+	Chaperone protein dnaJ	up
TraesCS7A02G166700	1.73472	1.1721e-10	1.7289	1.27835e-10	122163961	122165495	+	Nitrilase/cyanide hydratase and apolipoprotein N-acyltransferase family protein	up
TraesCS7A02G168600	2.2539	1.53602e-08	1.88166	1.65823e-05	125277379	125279023	+	Aspartic proteinase nepenthesin-1	up
TraesCS7A02G186900	1.88612	8.41944e-37	1.71251	1.17193e-20	142157652	142160282	-	Sphingoid base hydroxylase 2	up
TraesCS7A02G208000	1.62909	1.33262e-18	1.39991	2.95621e-13	170629912	170634171	+	Squamosa promoter-binding-like protein	up
TraesCS7A02G220300	2.27356	6.63463e-19	1.85977	1.403e-09	188885856	188886185	+	Chaperone protein DNAj, putative	up
TraesCS7A02G227500	1.20375	2.91975e-07	1.08008	1.0368e-05	198006297	198007098	+	Thioredoxin-like family protein	up
TraesCS7A02G227900	1.22721	1.42236e-08	1.5893	1.84979e-12	198478919	198479128	+	E3 ubiquitin-protein ligase RNF146	up
TraesCS7A02G233400	1.28089	2.29036e-16	1.43016	3.07188e-19	205167335	205172387	+	U-box domain-containing family protein	up
TraesCS7A02G240100	1.40261	3.94796e-16	1.24306	4.14482e-12	215185408	215188843	+	Transducin/WD40 repeat protein	up
TraesCS7A02G249400	1.32378	3.98102e-25	1.42076	8.66338e-23	232280215	232284173	+	Lectin receptor kinase	up
TraesCS7A02G259100	8.77092	2.73706e-13	7.58753	5.72919e-10	250860266	250862357	-	Lipase	up
TraesCS7A02G261900	8.60234	2.03219e-12	6.03716	2.07916e-05	257147699	257148038	+	Lipid transfer protein	up
TraesCS7A02G266200	1.76992	0.000132348	1.71362	0.000300992	268190100	268190675	+	Gamma-glutamyl hydrolase	up
TraesCS7A02G271600	1.7792	8.71909e-40	2.34709	5.745e-61	284786401	284787136	+	Chaperone protein dnaJ	up
TraesCS7A02G272600	1.79955	0.00454118	2.64746	1.07418e-06	286031798	286032493	+	Eyes absent homolog 2	up
TraesCS7A02G312200	2.48482	7.33859e-16	2.95887	6.24942e-27	442977250	442980794	-	Kelch repeat-containing protein	up
TraesCS7A02G315300	2.40876	1.1348e-07	2.02508	5.2698e-05	449641154	449641450	+	SAUR-like auxin-responsive protein family	up
TraesCS7A02G325800	1.46946	6.79439e-21	1.43104	4.50517e-18	473909825	473913688	-	E3 ubiquitin-protein ligase	up
TraesCS7A02G336500	2.3366	1.78915e-08	2.47754	2.02906e-09	492265933	492268354	+	Ribonuclease 3-like protein 3	up
TraesCS7A02G347900	4.52065	1.26479e-23	6.08462	2.93191e-48	510551967	510552973	+	RING/U-box superfamily protein	up
TraesCS7A02G348100	3.20654	1.02387e-20	3.44952	2.27399e-25	510824960	510825884	-	RING/U-box superfamily protein	up
TraesCS7A02G348900	1.26248	6.29857e-05	1.08254	0.000534464	511713740	511717519	+	GDSL esterase/lipase	up
TraesCS7A02G351800	2.5078	1.06692e-29	1.9211	6.85047e-16	515009610	515010993	+	Cytoplasmic tRNA 2-thiolation protein 1	up
TraesCS7A02G356600	1.05397	1.93551e-18	1.11123	3.03593e-17	522018279	522024368	+	Amino acid permease	up
TraesCS7A02G357200	2.77558	1.77181e-20	3.26835	5.91453e-30	524639347	524640268	+	Oxidative stress 3, putative isoform 1	up
TraesCS7A02G358200	1.29561	3.17304e-06	1.28524	4.78479e-06	527995110	527996032	-	Abscisic acid receptor	up
TraesCS7A02G360500	1.55316	6.1771e-07	1.92162	5.38648e-11	533997288	533999178	-	SMAD/FHA domain-containing protein, putative	up
TraesCS7A02G365100	1.12498	2.13604e-10	1.19879	7.83416e-11	538947627	538953856	-	Nitrate transporter 1.2	up
TraesCS7A02G368800	-1.27647	0.008265	1.46873	2.13841e-06	542627302	542628020	+	Chaperone DnaJ-domain superfamily protein	down
TraesCS7A02G369100	1.11288	1.73452e-21	1.41748	9.54837e-30	542708254	542710889	-	Hemoglobin-like protein	up
TraesCS7A02G376800	2.01369	1.40323e-50	1.62821	6.90935e-30	550052021	550053634	+	Thiamine thiazole synthase, chloroplastic	up
TraesCS7A02G377700	1.46655	5.82441e-14	1.90048	2.09091e-25	553228383	553230148	+	Tetratricopeptide repeat (TPR)-like superfamily protein	up
TraesCS7A02G383900	6.71018	7.29273e-56	3.14857	2.55601e-08	559361231	559363197	+	Alpha-amylase	up
TraesCS7A02G385100	2.31123	1.69699e-41	2.66685	2.20273e-41	561591333	561592654	+	senescence-associated family protein (DUF581)	up
TraesCS7A02G388900	1.15507	4.74957e-06	1.37601	1.70725e-08	564608028	564610499	+	Ubiquitin-specific protease family C19-related protein	up
TraesCS7A02G392000	4.3247	4.65503e-12	3.90513	4.29024e-09	567792135	567792883	+	Glutamine dumper, putative	up
TraesCS7A02G392300	2.01886	2.28449e-16	1.53977	3.50808e-08	568695068	568695858	-	Glutamine dumper, putative	up
TraesCS7A02G398900	1.4205	5.84585e-38	1.37492	4.88627e-31	578717288	578719197	+	Cytochrome P450 family cinnamate 4-hydroxylase	up
TraesCS7A02G411200	4.22192	4.0332e-16	4.33633	5.74148e-17	602050308	602051910	+	F-box family protein	up
TraesCS7A02G411400	1.21572	7.14363e-21	1.14844	2.32825e-18	602230550	602233794	+	Glycosyltransferase	up
TraesCS7A02G416900	1.75453	9.9215e-05	2.90405	1.76196e-13	608682792	608683259	-	Auxin efflux carrier family protein	up
TraesCS7A02G421100	2.01878	8.73282e-35	2.68462	9.06998e-60	612369928	612370520	+	cytochrome P450, family 707, subfamily A, polypeptide 2	up
TraesCS7A02G422900	1.43203	5.09437e-07	1.26425	2.26171e-05	613631608	613632989	+	GATA transcription factor, putative	up
TraesCS7A02G423600	1.55326	3.18281e-38	2.00173	7.38015e-53	616219117	616220619	-	ATP-dependent zinc metalloprotease FtsH	up
TraesCS7A02G428200	1.35006	7.33387e-22	1.63297	7.10878e-30	621564231	621567499	+	Peroxidase	up
TraesCS7A02G428400	3.07658	5.57699e-21	1.9135	9.50749e-07	621856493	621857980	-	Peroxidase	up
TraesCS7A02G446700	1.065	4.02294e-15	1.13997	1.14484e-14	641428136	641428573	-	Lipid transfer protein	up
TraesCS7A02G448600	2.82968	9.77549e-43	2.67655	1.81778e-34	642902708	642903304	-	Wound-responsive family protein	up
TraesCS7A02G449300	4.63376	4.15387e-136	4.69961	2.07697e-121	643296789	643297519	-	6-hydroxynicotinate 3-monooxygenase	up
TraesCS7A02G449400	2.49025	9.3107e-67	2.49351	2.48896e-49	643298291	643298590	+	Wound-responsive family protein	up
TraesCS7A02G449500	2.3177	2.09743e-110	2.88877	5.53466e-152	643414194	643417321	+	Cytochrome P450	up
TraesCS7A02G449600	1.12258	2.36849e-15	1.23245	5.85509e-20	643420348	643423147	+	Cytochrome P450	up
TraesCS7A02G451100	1.36713	2.6798e-12	1.12432	5.0025e-08	644460995	644463614	+	Phosphosulfolactate synthase-related protein	up
TraesCS7A02G453400	2.27274	1.0502e-08	2.39375	1.16269e-09	647861628	647862853	-	Polyubiquitin	up
TraesCS7A02G463800	1.49796	0.000282154	1.60032	8.94769e-05	660450309	660451617	-	Xyloglucan endotransglucosylase/hydrolase	up
TraesCS7A02G466000	1.18669	2.50866e-13	1.17588	2.31875e-12	662966213	662968259	+	LIGHT-DEPENDENT SHORT HYPOCOTYLS-like protein (DUF640)	up
TraesCS7A02G481500	1.17452	3.26818e-22	1.05817	2.85837e-16	674015727	674020492	+	Allantoate amidohydrolase	up
TraesCS7A02G482000	1.19971	2.36506e-18	1.30943	5.20658e-19	674270191	674272522	+	Haloacid dehalogenase-like hydrolase domain-containing protein 3	up
TraesCS7A02G484700	3.28991	6.39639e-74	4.1012	8.2298e-81	675577523	675578281	+	Erythronate-4-phosphate dehydrogenase family protein	up
TraesCS7A02G512400	2.7016	9.41019e-08	2.47617	4.02186e-06	699766095	699766427	-	NHL domain-containing protein, putative	up
TraesCS7A02G516700	2.2136	2.99471e-06	1.7077	0.000659605	701427826	701428284	-	Calcium-binding protein	up
TraesCS7A02G518800	1.04909	9.96578e-11	1.62749	2.48816e-21	702974306	702978733	-	NF-X1-type zinc finger protein NFXL1	up
TraesCS7A02G520000	1.86334	0.00566364	2.34937	4.37169e-05	704387680	704388830	+	Calcium-dependent lipid-binding (CaLB domain) family	up
TraesCS7A02G527300	1.4825	2.19829e-08	1.16705	2.33065e-05	708597860	708599436	+	transmembrane protein, putative (DUF247)	up
TraesCS7A02G543300	1.19517	3.1257e-15	1.58865	4.91693e-26	720130601	720131944	+	Basic helix-loop-helix transcription factor	up
TraesCS7A02G544900	1.60623	2.01076e-29	1.72627	8.39843e-30	721162987	721166033	-	Phospholipase D	up
TraesCS7A02G551200	5.92673	8.0633e-41	6.00566	4.67258e-40	724963594	724966095	+	Ser/Thr-rich protein T10 in DGCR region	up
TraesCS7A02G551400	2.95287	1.13674e-34	3.48797	2.94775e-48	725033817	725034863	-	Ring finger protein, putative	up
TraesCS7B02G018600	1.15195	6.4723e-08	1.41874	1.03838e-11	15592400	15602503	-	Starch synthase, chloroplastic/amyloplastic	up
TraesCS7B02G049500	2.60241	0.000970761	2.73019	0.000393237	49401931	49402227	+	ATP synthase gamma chain	up
TraesCS7B02G052200	1.37875	2.1021e-08	1.58072	4.53904e-11	54723099	54728783	+	Receptor-like protein kinase	up
TraesCS7B02G064000	1.39192	9.64225e-16	1.35664	3.25438e-13	69762869	69764704	+	Chaperone protein dnaJ	up
TraesCS7B02G092200	1.6065	2.88835e-28	1.55525	1.55141e-23	105558367	105561255	-	Sphingoid base hydroxylase 2	up
TraesCS7B02G127100	1.45644	8.41172e-08	1.68526	3.94616e-10	151380723	151381022	-	Chaperone protein DNAj, putative	up
TraesCS7B02G127200	1.68944	1.30848e-33	2.06838	1.07058e-48	151429029	151433549	-	Aluminum activated malate transporter family protein	up
TraesCS7B02G134400	1.95539	2.21333e-23	1.83933	2.31151e-19	164100668	164103745	-	E3 ubiquitin-protein ligase RGLG2	up
TraesCS7B02G135700	1.71925	1.27666e-48	1.94659	4.83552e-53	166988834	166992014	+	Transducin/WD40 repeat protein	up
TraesCS7B02G141900	1.34047	6.17488e-25	1.36773	2.18367e-23	180028691	180032569	-	Lectin receptor kinase	up
TraesCS7B02G144800	1.9541	1.3576e-06	2.16789	5.94901e-08	186975259	186976383	+	rho GTPase-activating gacO-like protein	up
TraesCS7B02G146100	1.1556	8.94443e-05	1.15434	0.000100695	189902769	189905219	-	Receptor-like kinase	up
TraesCS7B02G162600	2.12733	4.25068e-74	2.25687	2.11811e-60	223180514	223183859	+	Stress up-regulated Nod 19 protein	up
TraesCS7B02G168300	1.24021	7.52673e-08	1.04158	2.22837e-05	235448031	235450379	-	Heat stress transcription factor	up
TraesCS7B02G169900	1.68616	3.86097e-27	1.74293	5.30231e-26	241107493	241108633	+	MYB transcription factor	up
TraesCS7B02G170400	1.61932	1.647e-28	1.96042	9.89026e-37	242665199	242666178	-	Chaperone protein dnaJ	up
TraesCS7B02G171400	1.15198	9.02186e-05	1.19763	8.90661e-05	244281290	244284456	-	Methionine aminopeptidase	up
TraesCS7B02G201500	1.66188	5.93024e-15	1.63116	1.65502e-13	368154260	368156975	-	Glycerol-3-phosphate transporter family protein	up
TraesCS7B02G215800	2.36624	5.30112e-11	1.45818	0.00078942	396044691	396044990	+	SAUR-like auxin-responsive protein family	up
TraesCS7B02G217000	1.67649	8.2487e-11	1.75884	1.27876e-11	399878917	399882502	-	Receptor-like protein kinase	up
TraesCS7B02G235300	3.33703	5.54503e-12	5.02439	2.1143e-37	439603445	439603975	-	RING/U-box superfamily protein	up
TraesCS7B02G245100	1.60311	3.04786e-24	1.66754	1.52868e-24	453446660	453450549	+	Receptor-kinase, putative	up
TraesCS7B02G245800	1.05215	2.28044e-11	1.01222	1.90453e-10	454240832	454245950	-	ATP-dependent RNA helicase, putative	up
TraesCS7B02G253200	1.62048	5.86524e-27	1.8262	7.70562e-33	466668834	466671594	+	Serine/threonine-protein kinase	up
TraesCS7B02G254000	2.50712	1.68858e-80	2.9148	6.75956e-101	468122554	468124941	+	GTP-binding nuclear protein	up
TraesCS7B02G257400	1.38589	1.12242e-19	1.70532	6.54555e-24	477779231	477780388	-	Kelch repeat protein	up
TraesCS7B02G259300	1.58413	7.80085e-41	1.8324	3.63027e-50	479781109	479783127	+	Hemoglobin-like protein	up
TraesCS7B02G267200	1.593	4.35873e-05	2.32231	1.31266e-10	490429453	490431263	+	SMAD/FHA domain-containing protein, putative	up
TraesCS7B02G269600	2.71979	3.51235e-25	2.07767	4.13218e-13	494434782	494435375	+	Abscisic acid receptor	up
TraesCS7B02G276300	2.14406	4.89452e-11	1.6975	1.00596e-06	505567400	505568034	-	Cytoplasmic tRNA 2-thiolation protein 1	up
TraesCS7B02G279400	1.2133	1.27146e-10	1.31823	1.90748e-11	512352594	512354409	+	TPR repeat protein	up
TraesCS7B02G288100	1.72604	2.97766e-32	2.09201	9.97967e-30	524047175	524048415	+	DNAJ heat shock N-terminal domain-containing protein	up
TraesCS7B02G292700	1.99366	4.56336e-26	1.62898	3.14503e-15	529668731	529676098	+	Pleiotropic drug resistance ABC transporter	up
TraesCS7B02G294200	1.87745	7.60416e-08	1.68184	6.99137e-06	530869724	530870549	+	Glutamine dumper, putative	up
TraesCS7B02G296900	1.66288	7.6748e-07	1.89523	1.48825e-07	533611949	533614949	-	Galactan beta-1,4-galactosyltransferase GALS1	up
TraesCS7B02G299500	1.26249	9.83387e-25	1.12528	1.11071e-17	536639152	536641136	+	Cytochrome P450 family cinnamate 4-hydroxylase	up
TraesCS7B02G301400	1.64077	2.03353e-35	2.05049	3.71494e-51	538222652	538226798	-	Methionine--tRNA ligase	up
TraesCS7B02G310500	3.91133	1.19515e-17	4.08733	2.12001e-19	555429575	555430990	+	F-box family protein	up
TraesCS7B02G321500	1.16114	2.37005e-18	1.79837	1.07692e-39	572390126	572391286	+	DUF4228 domain protein	up
TraesCS7B02G325400	1.2996	1.06412e-18	1.46899	3.54013e-20	577752958	577756379	-	Exocyst complex component EXO70A1	up
TraesCS7B02G327400	1.13342	1.30066e-08	1.41691	1.87369e-12	581372974	581376095	-	Xyloglucan endotransglucosylase/hydrolase	up
TraesCS7B02G327700	1.97397	1.43117e-64	1.29639	5.73608e-22	581892922	581894632	-	Xyloglucan endotransglucosylase/hydrolase	up
TraesCS7B02G328500	1.21008	2.60794e-18	1.44436	6.41064e-24	583475392	583479204	-	RING/U-box superfamily protein	up
TraesCS7B02G346700	1.09884	1.14644e-16	1.23061	3.83336e-19	602937797	602941577	+	Auxin response factor	up
TraesCS7B02G347800	1.42666	0.00307249	1.43401	0.00313958	603996207	603997056	+	Translation initiation factor IF-2	up
TraesCS7B02G349000	3.01389	2.49859e-181	3.80068	1.21592e-256	605906743	605909873	+	Cytochrome P450	up
TraesCS7B02G349100	1.15658	4.7185e-16	1.54251	7.79166e-28	605954772	605957651	+	Cytochrome P450	up
TraesCS7B02G364300	2.75266	2.29933e-11	2.00004	2.47008e-05	627299157	627300524	-	Xyloglucan endotransglucosylase/hydrolase	up
TraesCS7B02G368700	1.44241	0.000409072	1.40916	0.000671514	632965267	632966754	-	PP2A regulatory subunit TAP46	up
TraesCS7B02G375300	1.40485	7.6464e-13	1.37872	9.88945e-11	640714322	640717472	+	Phosphoglycerate kinase	up
TraesCS7B02G378400	2.30654	2.11065e-25	2.15668	4.93431e-18	642831142	642831462	-	Capsular polysaccharide phosphotransferase SacB	up
TraesCS7B02G384200	1.26953	4.73934e-20	1.68224	8.1537e-31	650124948	650127266	+	Haloacid dehalogenase-like hydrolase domain-containing protein 3	up
TraesCS7B02G388300	2.52792	1.82078e-63	3.06185	1.02198e-90	654327240	654328414	+	Erythronate-4-phosphate dehydrogenase family protein	up
TraesCS7B02G422600	1.00265	0.000159985	1.08075	5.46092e-05	692012168	692017419	+	Transcription factor	up
TraesCS7B02G423200	1.14776	4.52412e-11	1.12188	4.26879e-09	692605245	692611235	-	Kinase family protein	up
TraesCS7B02G424100	1.23853	1.85646e-10	1.08977	1.05208e-07	693199808	693200401	-	NHL domain-containing protein, putative	up
TraesCS7B02G438300	1.02221	0.00472475	1.00008	0.00588701	704286867	704289083	+	Ubiquitin system component Cue protein, putative	up
TraesCS7B02G444900	1.97908	1.73823e-56	2.27624	1.03958e-61	709081284	709082771	+	1-aminocyclopropane-1-carboxylate oxidase 1	up
TraesCS7B02G465400	1.15192	2.44723e-06	1.18329	1.91775e-06	721806770	721808182	+	Basic helix-loop-helix transcription factor	up
TraesCS7B02G468200	1.76752	1.4746e-33	1.81973	5.42671e-31	725517053	725520745	-	Phospholipase D	up
TraesCS7B02G468300	1.69636	1.25785e-37	1.97268	4.43659e-45	725522788	725527193	+	Phospholipase D	up
TraesCS7B02G474000	1.90995	4.50916e-05	2.03042	6.94522e-06	730302927	730305917	-	2-oxoglutarate (2OG) and Fe(II)-dependent oxygenase superfamily protein	up
TraesCS7B02G474500	4.69909	6.97511e-141	4.68926	1.21526e-129	730813938	730818972	+	Ser/Thr-rich protein T10 in DGCR region	up
TraesCS7B02G479000	1.42189	2.83599e-05	1.39711	6.19521e-05	733787855	733790541	+	Protein DETOXIFICATION	up
TraesCS7B02G480600	1.15959	9.62338e-05	1.25245	1.9975e-05	734366063	734367084	+	Ring finger protein	up
TraesCS7B02G481000	1.15957	2.03653e-07	1.33401	2.83507e-09	734426411	734427250	+	Ring finger protein	up
TraesCS7D02G061400	1.6635	5.79072e-15	2.16477	3.97361e-24	33155705	33157008	-	Histone H1	up
TraesCS7D02G071200	1.45437	4.91288e-15	1.63084	1.22792e-18	41774247	41777425	-	Enolase	up
TraesCS7D02G084100	1.02603	5.95382e-08	1.63358	7.05065e-18	51428365	51433202	+	Sulfate transporter	up
TraesCS7D02G085800	2.14177	2.29712e-62	1.23935	2.47671e-17	52821521	52823989	+	Protein kinase	up
TraesCS7D02G087500	1.91604	3.8263e-64	2.38079	1.30449e-71	53524496	53525389	+	Early nodulin 93	up
TraesCS7D02G087600	2.15591	1.1488e-86	2.36953	2.87453e-81	53529727	53530609	+	Early nodulin 93	up
TraesCS7D02G087700	2.02547	5.72293e-61	2.43057	8.11572e-68	53558143	53559073	+	Early nodulin 93	up
TraesCS7D02G087800	2.33293	5.25709e-97	2.55232	1.99489e-83	53564786	53565667	+	Early nodulin 93	up
TraesCS7D02G088000	2.49686	6.25443e-64	2.90845	6.64093e-73	53577597	53578393	+	Early nodulin 93	up
TraesCS7D02G088200	2.12507	4.8233e-81	2.45856	4.13984e-83	53633702	53634769	+	Early nodulin 93	up
TraesCS7D02G088300	1.45663	6.03543e-29	1.9022	2.63891e-39	53637805	53638573	+	Early nodulin 93	up
TraesCS7D02G088500	1.69255	6.01637e-38	1.96131	3.96494e-41	53699619	53700661	+	Early nodulin 93	up
TraesCS7D02G088600	3.29576	2.33354e-14	3.63578	9.1075e-20	53703497	53705405	+	Early nodulin 93	up
TraesCS7D02G088700	3.44365	2.33769e-89	3.62986	2.78265e-94	53707972	53708844	+	Early nodulin 93	up
TraesCS7D02G088800	2.33212	7.66245e-75	2.60468	2.73829e-78	53710655	53711800	+	Early nodulin 93	up
TraesCS7D02G100300	1.17245	6.44185e-07	1.52714	3.11338e-11	60146649	60148082	-	HXXXD-type acyl-transferase-like protein	up
TraesCS7D02G108600	1.18945	2.05722e-06	2.3158	9.6747e-27	65399270	65399986	-	GDSL esterase/lipase	up
TraesCS7D02G117800	1.06234	7.83676e-06	1.18629	8.35305e-07	72936703	72947152	+	Starch synthase, chloroplastic/amyloplastic	up
TraesCS7D02G119000	3.86831	2.40952e-14	3.39265	6.77066e-12	73853115	73853411	-	zinc finger (CCCH-type) family protein / RNA recognition motif (RRM)-containing protein	up
TraesCS7D02G119100	3.1625	1.12175e-06	3.1143	4.03988e-07	73954834	73955130	+	aluminum activated malate transporter family protein	up
TraesCS7D02G119200	3.27644	1.15664e-35	3.03427	9.6046e-30	74083953	74084330	+	lectin protein kinase family protein	up
TraesCS7D02G119300	3.58088	6.73543e-11	3.24653	1.75761e-08	74091970	74092266	+	Lactate permease	up
TraesCS7D02G119400	2.89303	5.30172e-10	2.79173	1.86251e-09	74133485	74133781	+	Neutral phospholipase A2 homolog taipoxin beta chain 1	up
TraesCS7D02G130500	1.0712	2.98832e-21	1.36938	1.061e-29	82715885	82720994	-	Ribonucleoside-diphosphate reductase	up
TraesCS7D02G134500	2.33302	2.54709e-10	2.08873	1.40803e-07	85931234	85931947	-	PHD finger transcription factor	up
TraesCS7D02G137200	1.6848	1.31454e-08	2.02021	1.90617e-13	88147325	88150008	+	Pheophorbide a oxygenase, chloroplastic	up
TraesCS7D02G142600	1.3631	8.24243e-25	1.41639	1.23002e-21	90848363	90854069	+	Pyrophosphate-energized vacuolar membrane proton pump	up
TraesCS7D02G145600	1.35054	0.000711575	1.5792	2.69555e-05	92762421	92764144	+	Glycosyltransferase	up
TraesCS7D02G149400	1.28188	7.30554e-05	1.08622	0.00131011	98382687	98385618	-	Basic helix-loop-helix transcription factor	up
TraesCS7D02G166900	1.90838	0.00089491	1.87373	0.00127311	117523144	117523365	+	Inhibitor protein	up
TraesCS7D02G167000	1.09002	2.5e-17	1.34897	2.06443e-21	117524259	117527911	-	Mechanosensitive ion channel family protein	up
TraesCS7D02G169100	1.35495	2.89483e-06	1.31313	4.3686e-06	119891309	119892231	+	cystic fibrosis transmembrane conductance regulator	up
TraesCS7D02G175900	1.03368	6.67591e-06	1.07582	3.96424e-06	127752047	127753820	-	12-oxophytodienoate reductase-like protein	up
TraesCS7D02G176500	2.7978	3.85357e-50	1.49408	2.90966e-11	128746265	128748766	-	Laccase	up
TraesCS7D02G188000	1.47071	1.0857e-21	1.30155	3.26539e-14	140327087	140329087	-	Sphingoid base hydroxylase 2	up
TraesCS7D02G190600	1.82607	3.13108e-32	2.17155	3.15011e-37	146090651	146092518	+	Glycosyltransferase	up
TraesCS7D02G210400	1.32336	6.44358e-07	1.28757	5.2264e-06	168423642	168428099	+	Squamosa promoter-binding-like protein	up
TraesCS7D02G215300	2.95346	1.12015e-13	3.14676	2.50449e-16	174992358	174993734	+	Dof zinc finger protein	up
TraesCS7D02G221800	2.19666	4.88946e-18	2.19755	1.25663e-17	182823759	182824088	-	Chaperone protein DNAj, putative	up
TraesCS7D02G238100	1.67191	4.56573e-34	1.98438	4.94801e-48	203361094	203364297	+	Transducin/WD40 repeat protein	up
TraesCS7D02G245300	1.96817	8.37198e-07	1.88335	4.21488e-06	214323559	214324862	-	rho GTPase-activating gacO-like protein	up
TraesCS7D02G248200	1.55351	6.15952e-32	1.4763	1.56998e-23	219711448	219715481	+	Lectin receptor kinase	up
TraesCS7D02G260100	8.51467	1.48732e-12	8.15194	1.72364e-11	235698494	235700905	-	Lipase	up
TraesCS7D02G265500	1.14	3.31218e-26	1.18159	8.19117e-22	246827415	246830983	+	Stress up-regulated Nod 19 protein	up
TraesCS7D02G271900	1.70196	9.01689e-41	2.17633	1.03977e-56	261879520	261880385	+	Chaperone protein dnaJ	up
TraesCS7D02G272400	1.61654	3.70353e-23	1.62229	1.49064e-19	262697998	262699038	-	MYB transcription factor	up
TraesCS7D02G292900	2.5378	6.01669e-12	2.75105	1.97487e-13	362363082	362365183	+	Acyl-CoA-binding protein	up
TraesCS7D02G296500	1.50316	9.87012e-15	1.43298	9.3059e-13	372903716	372905543	-	Glycerol-3-phosphate transporter, putative	up
TraesCS7D02G308600	1.82821	2.97137e-27	1.98397	1.71253e-27	390929715	390933008	-	Kelch repeat-containing protein	up
TraesCS7D02G310600	1.08974	2.97136e-23	1.44854	6.60996e-36	394064385	394070021	+	Programmed cell death protein 4	up
TraesCS7D02G329700	2.04831	2.32045e-23	1.88615	3.48824e-18	421406942	421410673	-	GDSL esterase/lipase	up
TraesCS7D02G330900	3.82615	1.0506e-09	4.48399	1.70198e-14	422345011	422345965	+	RING/U-box superfamily protein	up
TraesCS7D02G331100	4.55488	1.15104e-07	6.32971	2.84211e-16	422617711	422618253	-	RING/U-box superfamily protein	up
TraesCS7D02G341000	2.97583	1.19387e-10	3.16952	2.31618e-12	436877993	436881336	-	Protein IQ-DOMAIN 1	up
TraesCS7D02G341100	1.52703	6.15273e-16	1.31532	2.28435e-11	436951203	436956213	+	Receptor-kinase, putative	up
TraesCS7D02G349100	2.02335	1.19182e-14	1.63388	1.39845e-08	448855456	448858055	+	Serine/threonine-protein kinase	up
TraesCS7D02G349900	1.82553	3.22156e-40	2.20152	2.0485e-53	449773845	449776546	+	GTP-binding nuclear protein	up
TraesCS7D02G352400	2.27899	5.14953e-40	2.44741	4.1141e-40	454070991	454072836	-	Kelch repeat protein	up
TraesCS7D02G354100	1.47695	2.26441e-31	1.81181	4.61376e-43	458010727	458014781	+	Hemoglobin-like protein	up
TraesCS7D02G357900	1.26073	3.17424e-15	1.06059	3.12488e-09	461130703	461131622	+	cysteine-rich/transmembrane domain A-like protein	up
TraesCS7D02G364600	1.62346	2.75583e-11	1.54292	3.65022e-09	470837323	470838275	+	Abscisic acid receptor	up
TraesCS7D02G365500	4.35472	4.39945e-24	4.61021	2.22309e-27	471931887	471932853	-	Oxidative stress 3, putative isoform 1	up
TraesCS7D02G371100	2.50195	8.75576e-29	2.22847	2.67463e-20	479740968	479741681	-	Cytoplasmic tRNA 2-thiolation protein 1	up
TraesCS7D02G374500	1.85684	9.43764e-22	2.16957	2.52884e-32	484923032	484924631	+	Tetratricopeptide repeat (TPR)-like superfamily protein	up
TraesCS7D02G380400	5.40259	4.75298e-92	3.22064	1.69754e-24	493202836	493205096	+	Alpha-amylase	up
TraesCS7D02G381700	1.49421	1.13398e-25	1.92037	2.22831e-33	495824032	495825070	+	senescence-associated family protein (DUF581)	up
TraesCS7D02G384100	1.39064	1.7198e-10	1.26732	1.28328e-08	498264082	498272418	+	Protein DETOXIFICATION	up
TraesCS7D02G385800	1.34555	3.37397e-08	1.66221	8.64856e-13	500243880	500253122	+	extracellular ligand-gated ion channel protein (DUF3537)	up
TraesCS7D02G387600	2.66178	2.07758e-22	2.59315	6.4222e-19	501508761	501509542	+	Glutamine dumper, putative	up
TraesCS7D02G387800	1.51542	1.24764e-05	1.20765	0.000938837	501609416	501610161	-	Glutamine dumper, putative	up
TraesCS7D02G390000	1.42424	2.82707e-15	1.45192	1.22109e-13	505142685	505143463	-	TMV response-related protein	up
TraesCS7D02G390100	1.67876	3.13385e-14	1.9506	3.13201e-22	505328717	505329679	-	TMV response-related protein	up
TraesCS7D02G390200	1.33399	1.25589e-12	1.95913	4.00669e-26	505588831	505589780	-	TMV response-related protein	up
TraesCS7D02G390400	1.39288	4.86843e-06	1.77263	9.25104e-10	505613841	505617163	-	Galactan beta-1,4-galactosyltransferase GALS1	up
TraesCS7D02G395100	2.6707	7.22598e-19	2.48361	4.88548e-16	509924565	509929673	-	Methionine--tRNA ligase	up
TraesCS7D02G410000	1.28265	0.000138932	1.81836	8.25794e-08	529040258	529040740	-	TCP family transcription factor 4	up
TraesCS7D02G413500	1.61116	4.56483e-29	2.27827	2.86685e-47	531827081	531828165	+	6,7-dimethyl-8-ribityllumazine synthase	up
TraesCS7D02G419400	1.45828	5.31077e-08	2.12297	3.01398e-18	538817802	538818855	-	Xyloglucan endotransglucosylase/hydrolase	up
TraesCS7D02G419900	1.92198	1.75109e-61	1.30917	1.64525e-23	539133244	539134556	-	Xyloglucan endotransglucosylase/hydrolase	up
TraesCS7D02G420400	1.47245	1.52662e-36	1.55317	3.06723e-34	540234102	540237912	+	RING/U-box superfamily protein	up
TraesCS7D02G420500	1.12722	1.69783e-18	1.18505	1.10728e-17	540366493	540370226	-	Peroxidase	up
TraesCS7D02G436800	1.01851	2.05228e-13	1.13445	7.82405e-15	556120190	556124226	+	Auxin response factor	up
TraesCS7D02G437900	2.18523	2.01327e-50	2.29639	1.61366e-47	557347179	557348342	-	Wound-responsive family protein	up
TraesCS7D02G438400	2.37968	2.85394e-75	2.40514	4.56177e-58	557778990	557779593	+	Wound-responsive family protein	up
TraesCS7D02G438600	2.14652	5.34506e-95	2.81816	2.42866e-147	557835715	557839068	+	Cytochrome P450	up
TraesCS7D02G438700	1.21061	1.16615e-15	1.58161	1.03291e-24	557841163	557843908	+	Cytochrome P450	up
TraesCS7D02G463800	2.46367	1.94487e-40	2.42942	9.18555e-36	578810298	578810621	-	Stabilizer of iron transporter SufD / Polynucleotidyl transferase	up
TraesCS7D02G463900	1.12779	7.84736e-07	1.50749	5.79312e-10	578911982	578912434	-	Thrombospondin-4	up
TraesCS7D02G468900	1.41785	2.10354e-22	1.59509	1.61239e-25	582298930	582301236	+	Haloacid dehalogenase-like hydrolase domain-containing protein 3	up
TraesCS7D02G472100	2.06821	2.34353e-21	3.2545	5.67409e-50	585541391	585542149	+	Erythronate-4-phosphate dehydrogenase family protein	up
TraesCS7D02G503400	2.15508	1.24266e-14	2.44061	5.25323e-19	608487530	608488191	-	NHL domain-containing protein, putative	up
TraesCS7D02G516200	1.50072	9.45262e-27	2.21083	1.4729e-53	615946386	615947703	+	1-aminocyclopropane-1-carboxylate oxidase 1	up
TraesCS7D02G531200	2.17932	4.3223e-51	1.78581	7.56751e-30	625596372	625600094	-	Phospholipase D	up
TraesCS7D02G531300	1.66145	2.81281e-23	1.54281	4.21714e-19	625602891	625606876	+	Phospholipase D	up
TraesCS7D02G536500	4.14348	2.42659e-127	4.28943	3.88263e-124	628212584	628215083	-	Ser/Thr-rich protein T10 in DGCR region	up
TraesCS7D02G538000	2.72345	6.89473e-05	3.23735	3.85557e-06	629247782	629248694	+	RING finger protein	up
TraesCS7D02G538800	1.37548	7.56372e-12	1.19335	5.52212e-09	629433431	629435585	-	Tryptophan decarboxylase	up
TraesCS7D02G542600	1.87279	1.11522e-08	1.15222	0.00607332	631684915	631686729	+	Leucine-rich repeat receptor-like protein kinase family protein, putative	up
TraesCSU02G001100	1.66581	1.22924e-09	1.52156	2.84936e-07	1482608	1486686	+	Subtilisin-like protease	up
TraesCSU02G003900	1.0766	6.81318e-08	1.02333	3.54455e-07	8110623	8115629	+	Protein DETOXIFICATION	up
TraesCSU02G021200	1.84097	4.08553e-29	1.23751	1.63043e-11	23360634	23361346	-	Blue copper protein	up
TraesCSU02G032900	6.10866	2.70061e-08	5.78383	1.99264e-07	29798592	29798881	+	Lipid transfer protein	up
TraesCSU02G036000	1.95015	3.85866e-47	1.72917	8.12108e-30	30891639	30894936	-	Receptor-like protein kinase, putative,expressed	up
TraesCSU02G038900	1.03768	5.04704e-11	1.34705	1.90127e-16	31929898	31933611	+	Cellulose synthase-like protein	up
TraesCSU02G059000	1.54056	7.11706e-20	1.26056	1.28168e-14	46203389	46204883	+	Late embryogenesis abundant protein	up
TraesCSU02G059100	1.55862	1.99656e-09	1.47428	1.37719e-08	46206711	46208221	+	Late embryogenesis abundant protein	up
TraesCSU02G069000	1.43462	0.00148398	1.42743	0.00132508	58869415	58871050	-	MYB transcription factor	up
TraesCSU02G069400	2.43974	2.76442e-22	1.97659	1.0236e-12	60347854	60349804	-	Basic helix-loop-helix transcription factor	up
TraesCSU02G069900	3.21001	0.000497643	2.96406	0.00218692	60683260	60683673	+	Cortical cell-delineating protein	up
TraesCSU02G070200	1.36288	0.00697981	1.44792	0.00375543	60928707	60929351	+	Germin-like protein	up
TraesCSU02G071300	1.76602	1.52311e-23	1.8981	2.15465e-23	62221421	62222269	+	U3-agatoxin-Ao1e	up
TraesCSU02G075000	2.5817	5.0428e-16	2.76987	2.06444e-19	67240632	67241495	+	Zinc finger protein	up
TraesCSU02G075700	3.30196	1.24853e-35	1.68868	2.01473e-09	67492553	67492930	+	lectin protein kinase family protein	up
TraesCSU02G094000	1.22746	0.000147831	1.34706	3.16728e-05	83370708	83371079	-	NHL domain-containing protein, putative	up
TraesCSU02G116400	1.95198	6.34629e-09	1.87685	9.42367e-08	100323297	100328120	+	Chaperone DnaK	up
TraesCSU02G129300	2.02738	4.3915e-12	1.71723	3.65775e-08	110462637	110465824	+	Cytochrome P450	up
TraesCSU02G131200	4.51707	1.68051e-20	4.61128	1.45186e-21	110766599	110768094	-	Trichome birefringence-like protein	up
TraesCSU02G173800	3.09913	1.59922e-10	2.94813	5.2443e-10	260638896	260639192	-	ATP synthase gamma chain	up
TraesCSU02G179500	1.29172	8.16108e-06	1.37302	1.54795e-06	270381853	270382815	-	AP2/B3 transcription factor family protein	up
TraesCSU02G226400	1.42373	1.71663e-08	1.59031	3.86962e-10	335555235	335555741	-	Pathogenesis-related protein 1	up
TraesCSU02G233000	1.3026	0.00564603	1.65953	0.0001837	345125707	345126213	+	Pathogenesis-related protein 1	up
TraesCSU02G242000	4.16347	8.61527e-15	3.7923	2.45528e-11	363111221	363111517	+	Mediator of RNA polymerase II transcription subunit 12	up
TraesCSU02G247700	3.47599	4.40397e-07	3.09032	2.04609e-05	376176826	376177122	-	Mediator of RNA polymerase II transcription subunit 12	up
TraesCSU02G248500	3.32029	9.94438e-24	2.08789	1.34339e-07	378098113	378098409	-	P-loop containing nucleoside triphosphate hydrolases superfamily protein	up
TraesCSU02G249800	3.18299	4.02032e-22	2.68601	1.00488e-13	381306986	381307851	-	protein phosphatase 2A subunit A3	up
TraesCSU02G252800	2.21161	1.78635e-15	1.66641	6.22371e-08	388950766	388951472	+	Blue copper protein	up
TraesCSU02G254100	7.61641	3.84475e-09	6.45539	4.51896e-06	391437975	391438271	-	ATP synthase gamma chain	up
TraesCSU02G256700	2.99767	3.35798e-13	2.78595	5.36878e-12	398202670	398202966	-	3-oxoacyl-[acyl-carrier-protein] synthase 1	up
TraesCSU02G258200	2.70861	1.80023e-09	2.4261	2.8077e-07	402045216	402045512	+	ATP synthase gamma chain	up
TraesCSU02G258900	3.14582	4.99442e-11	2.87185	6.29849e-23	405069950	405070246	+	ATP synthase gamma chain	up
TraesCSU02G260600	3.2871	4.31143e-13	2.03789	0.000499471	411442169	411442465	-	Mediator of RNA polymerase II transcription subunit 12	up
TraesCSU02G260700	3.58539	1.73855e-07	3.27469	6.88109e-15	412305670	412306047	-	FGGY family of carbohydrate kinase	up
TraesCSU02G261100	2.81085	6.03847e-05	2.69746	0.000250488	412934802	412935098	-	Mediator of RNA polymerase II transcription subunit 12	up
TraesCSU02G261800	3.66735	7.42209e-07	3.46199	2.00184e-06	416251585	416251881	-	RNA polymerase-associated protein CTR9 homolog	up
TraesCSU02G262100	2.94907	1.49148e-08	2.59959	7.62238e-08	416485479	416485775	+	ATP synthase gamma chain	up
TraesCSU02G262400	3.50571	2.25126e-19	3.10656	1.87533e-16	417536393	417536689	-	ATP synthase gamma chain	up
TraesCSU02G263100	2.32627	3.20172e-07	1.54022	0.000368952	420405460	420405756	+	ATP synthase gamma chain	up
TraesCSU02G263200	3.40842	1.45139e-08	3.06728	3.94022e-06	420752774	420753070	+	Mediator of RNA polymerase II transcription subunit 12	up
TraesCSU02G263300	3.76846	9.79319e-06	3.42331	0.000140965	422848210	422848506	-	Mediator of RNA polymerase II transcription subunit 12	up
TraesCSU02G263900	3.37226	3.02799e-57	3.00541	5.87022e-38	425722860	425726428	-	ATP synthase gamma chain	up
TraesCSU02G264900	4.79523	5.38131e-20	4.35378	6.73129e-15	432623999	432624295	-	zinc finger (CCCH-type) family protein / RNA recognition motif (RRM)-containing protein	up
TraesCSU02G265300	3.68739	3.89021e-13	3.3919	2.63814e-12	432827891	432828187	-	ATP synthase gamma chain	up
TraesCSU02G265400	1.56809	0.00958271	1.74492	0.00290629	432877997	432878293	-	Origin recognition complex subunit 4	up
TraesCSU02G265700	3.75953	4.3208e-07	3.46501	2.92404e-06	433740190	433740486	-	ATP synthase gamma chain	up
TraesCSU02G265800	4.11552	5.95803e-06	3.68729	0.000119615	433818375	433818671	-	ATP synthase gamma chain	up
TraesCSU02G266300	3.14219	9.38095e-11	2.79112	1.76801e-09	437696326	437696622	-	P-loop containing nucleoside triphosphate hydrolases superfamily protein	up
TraesCSU02G266700	2.89305	4.04709e-06	2.64527	5.17484e-05	439513168	439513464	+	ATP synthase gamma chain	up
TraesCSU02G267200	2.75933	0.00122728	2.68211	0.00161061	441000078	441000362	+	Mediator of RNA polymerase II transcription subunit 12	up
TraesCSU02G267700	4.01528	2.06596e-10	3.1665	3.45335e-06	442009982	442010278	-	ATP synthase gamma chain	up
TraesCSU02G267800	4.29775	7.00591e-05	4.04771	0.000130549	442558413	442558709	-	ATP synthase gamma chain	up
TraesCSU02G269600	3.26878	8.58447e-15	2.86106	3.44422e-42	449823996	449824293	-	3-oxoacyl-[acyl-carrier-protein] synthase 1	up
TraesCSU02G269800	4.37688	4.09535e-06	4.09064	7.88274e-06	450312336	450312632	+	ATP synthase gamma chain	up
TraesCSU02G269900	3.02211	6.19614e-07	3.0411	1.01072e-06	452501126	452501503	-	N-acetyl-gamma-glutamyl-phosphate reductase	up
TraesCSU02G270800	3.39512	1.46203e-11	2.73842	2.83436e-07	455234981	455235277	-	ATP synthase gamma chain	up
TraesCSU02G271200	5.76451	3.85885e-07	4.93914	4.10724e-05	455858518	455858813	+	Origin recognition complex subunit 4	up
TraesCSU02G271300	3.429	2.06866e-23	2.94227	5.92046e-12	457533761	457534057	-	ATP synthase gamma chain	up
TraesCSU02G271400	4.33351	2.6694e-14	3.46215	9.63395e-09	457651683	457651979	+	RNA-binding protein 34	up
TraesCSU02G271600	3.41738	5.8405e-10	2.83123	4.6931e-08	458929557	458929853	+	Origin recognition complex subunit 4	up
TraesCS1A02G013600	-1.67205	1.20445e-05	-1.84355	2.5069e-06	7642614	7643473	+	Defensin	down
TraesCS1A02G013900	-1.55015	6.09615e-11	-1.43159	2.29865e-09	7675688	7677264	-	Glutathione s-transferase	down
TraesCS1A02G014800	-1.7948	0.000127304	-1.18552	0.00599663	7962375	7963154	+	Defensin	down
TraesCS1A02G016300	-1.05337	0.00435431	-1.55432	5.04118e-05	8665006	8669951	+	Protein kinase family protein	down
TraesCS1A02G022000	-1.45513	1.76691e-29	-1.63648	9.15891e-30	10602386	10607440	-	Bowman-Birk trypsin inhibitor-like protein	down
TraesCS1A02G039800	-1.66348	2.84932e-07	-1.39304	1.48019e-05	21985330	21987056	-	3-ketoacyl-CoA synthase	down
TraesCS1A02G041400	-1.8581	3.38637e-12	-1.18404	6.89268e-06	22656561	22657221	-	Chymotrypsin inhibitor	down
TraesCS1A02G050400	-3.65978	4.93866e-20	-4.52476	1.61993e-21	32260043	32262299	+	Bidirectional sugar transporter SWEET	down
TraesCS1A02G084800	-2.3179	2.40013e-07	-1.90656	4.48443e-06	71059897	71060199	-	Minichromosome maintenance (MCM2/3/5) family protein	down
TraesCS1A02G084900	-1.50865	5.86065e-09	-1.73917	2.60599e-09	71075742	71076608	-	autophagy 2	down
TraesCS1A02G085300	-2.13416	1.50949e-13	-2.14764	7.45268e-13	71444521	71445104	-	Cysteine/Histidine-rich C1 domain family protein	down
TraesCS1A02G085400	-1.5545	1.63979e-16	-1.55306	2.23852e-14	71548289	71548949	-	3-deoxy-alpha-D-manno-octulosonate 8-oxidase	down
TraesCS1A02G086700	-1.47913	3.75302e-05	-1.50132	3.31974e-05	73308803	73309039	-	Chymotrypsin inhibitor	down
TraesCS1A02G088600	-1.40879	3.94383e-10	-1.09667	1.96536e-06	77069781	77072982	+	Sucrose-phosphatase	down
TraesCS1A02G089800	-1.30275	8.89077e-05	-1.28302	0.000189101	79167082	79169605	+	O-glucosyltransferase rumi	down
TraesCS1A02G092200	-1.09376	0.00208648	-1.10258	0.00273287	84793974	84795298	-	Pathogenesis-related thaumatin family protein	down
TraesCS1A02G099300	-1.02858	1.01791e-18	-1.44995	5.95657e-31	95820621	95826073	+	Chaperone protein dnaJ, putative	down
TraesCS1A02G101600	-1.12588	0.00214874	-1.16359	0.00482792	97952310	97954682	-	disease resistance protein (TIR-NBS-LRR class)	down
TraesCS1A02G106400	-2.1661	3.49507e-10	-3.87219	3.56563e-16	104222012	104222866	-	Transcription factor, putative	down
TraesCS1A02G124500	-1.08452	2.50783e-07	-1.4518	4.19862e-10	146958998	146959708	-	Avr9/Cf-9 rapidly elicited protein	down
TraesCS1A02G129600	-2.06437	0.000102953	-1.74028	0.00252089	167150357	167152680	+	Bidirectional sugar transporter SWEET	down
TraesCS1A02G150400	-2.24955	1.39298e-44	-2.41323	3.38995e-50	258157063	258162400	+	Peptide transporter	down
TraesCS1A02G165600	-1.10422	2.86345e-07	-1.26426	1.55829e-08	298152317	298155073	-	Receptor kinase	down
TraesCS1A02G167700	-1.07985	0.0012903	-1.78393	1.82549e-05	300567524	300568194	+	Ripening related protein family	down
TraesCS1A02G173800	-1.31585	6.57925e-09	-1.82317	1.7632e-13	309789692	309791565	+	Benzyl alcohol O-benzoyltransferase	down
TraesCS1A02G177500	-1.00374	1.8914e-14	-1.24633	1.78501e-18	320333954	320338598	+	Aquaporin-1	down
TraesCS1A02G178700	-1.30492	8.06765e-17	-1.27205	2.03464e-15	323204777	323205142	-	SAUR-like auxin-responsive protein family	down
TraesCS1A02G180700	-2.10222	2.4904e-11	-1.49024	6.43391e-07	326217184	326217978	-	nudix hydrolase homolog 2	down
TraesCS1A02G181000	-2.46529	2.48033e-17	-1.48468	1.15213e-08	327014865	327018031	-	Cystathionine gamma-lyase	down
TraesCS1A02G184000	-1.42562	0.000852508	-1.61725	0.000845265	333913245	333914392	+	Membrane-associated kinase regulator-like protein, putative	down
TraesCS1A02G186200	-1.07176	0.00250644	-1.45921	1.12742e-05	337628887	337629897	-	Glutathione S-transferase	down
TraesCS1A02G188100	-1.59586	1.33754e-15	-1.63845	2.12392e-15	339913769	339916147	-	Protein DETOXIFICATION	down
TraesCS1A02G190100	-1.20683	9.55119e-05	-1.02553	0.000809748	343673959	343676434	+	NAC domain-containing protein	down
TraesCS1A02G210100	-1.33659	8.17394e-18	-1.81965	1.95953e-24	372525023	372530677	+	14 kDa proline-rich protein DC2.15	down
TraesCS1A02G210900	-2.16183	8.11027e-47	-1.23462	9.23892e-18	373766258	373768702	+	Nitrate transporter 1.1	down
TraesCS1A02G212000	-1.05778	8.76614e-19	-1.10908	1.85201e-15	374689236	374690910	-	Expansin protein	down
TraesCS1A02G212300	-1.10172	2.08012e-11	-1.36197	7.00201e-14	375014696	375016345	-	Expansin protein	down
TraesCS1A02G212400	-1.98763	8.12518e-13	-2.04049	5.31729e-15	375112041	375113726	-	Expansin protein	down
TraesCS1A02G212600	-1.36232	3.18826e-22	-1.28289	1.1323e-17	375467613	375469315	+	Expansin protein	down
TraesCS1A02G217600	-1.11863	3.0578e-07	-1.11323	4.5352e-07	385656976	385660312	+	Inositol-1,4,5-trisphosphate 5-phosphatase 4 isoform 1	down
TraesCS1A02G226700	-1.36633	1.14988e-05	-1.26801	1.86704e-05	397081988	397084196	+	Trichome birefringence-like protein	down
TraesCS1A02G236900	-1.49965	1.81995e-05	-2.10665	5.00819e-08	420064778	420068159	+	Kinase family protein	down
TraesCS1A02G248300	-1.37521	1.18513e-09	-1.17224	2.25988e-07	440412865	440416040	-	NAD(P)-binding Rossmann-fold superfamily protein	down
TraesCS1A02G253600	-1.92753	2.90222e-20	-2.04706	1.50239e-19	445508701	445525019	-	Pyrophosphate-energized vacuolar membrane proton pump	down
TraesCS1A02G254800	-1.51294	6.04715e-06	-1.51246	3.42937e-06	446236432	446237616	+	Leucine-rich repeat receptor-like kinase	down
TraesCS1A02G256000	-1.42088	1.49213e-06	-1.3066	4.3312e-06	448814633	448816127	+	wall-associated receptor kinase-like protein	down
TraesCS1A02G259800	-1.12391	1.89499e-21	-1.42806	7.88177e-31	452857082	452865313	+	Beta-hexosaminidase	down
TraesCS1A02G268200	-1.43557	2.02409e-05	-1.22843	0.00023244	463155411	463156061	+	External alternative NAD(P)H-ubiquinone oxidoreductase B1, mitochondrial	down
TraesCS1A02G276300	-1.86783	2.17071e-59	-1.21132	1.33994e-24	471488205	471489387	-	Ferredoxin	down
TraesCS1A02G303200	-1.70532	9.29729e-05	-1.80577	1.7132e-05	496645160	496646178	+	Late embryogenesis abundant (LEA) hydroxyproline-rich glycoprotein family	down
TraesCS1A02G318000	-1.3985	0.000209358	-2.02732	2.46292e-06	509492227	509493689	-	Peroxidase	down
TraesCS1A02G318600	-1.18574	0.00352624	-2.49198	1.62179e-07	509848073	509849504	-	Peroxidase	down
TraesCS1A02G318900	-1.04933	5.09125e-05	-3.70882	5.57382e-18	510185098	510186531	+	Peroxidase	down
TraesCS1A02G335400	-1.25334	6.3569e-15	-1.58311	1.8317e-21	522506031	522507534	-	O-methyltransferase-like protein	down
TraesCS1A02G335500	-1.0611	1.59658e-06	-1.75302	6.52355e-14	522509275	522510932	-	O-methyltransferase-like protein	down
TraesCS1A02G338400	-1.81006	1.92402e-05	-1.00632	0.00496564	527974245	527974801	-	Hemoglobin	down
TraesCS1A02G343000	-1.27392	4.15144e-21	-1.0848	2.83939e-14	531717107	531722375	+	ATP-binding cassette transporter subfamily A member	down
TraesCS1A02G352100	-2.27361	1.21174e-06	-1.64936	0.000168976	536437267	536439536	+	Heavy metal transport/detoxification superfamily protein	down
TraesCS1A02G356100	-2.80145	4.3696e-45	-2.89234	1.21348e-41	539323095	539324401	+	Peroxidase	down
TraesCS1A02G363400	-1.61209	2.85742e-08	-1.13863	0.000325818	543965747	543965959	-	Arabinogalactan peptide 3	down
TraesCS1A02G363600	-1.18601	0.00852167	-1.55214	0.00198847	544042125	544045808	+	Jacalin lectin family protein	down
TraesCS1A02G367700	-1.32156	0.000115142	-1.13054	0.000613239	546178184	546179025	+	DnaJ heat shock amino-terminal domain protein	down
TraesCS1A02G389300	-2.63424	4.05738e-14	-2.2081	2.93763e-11	557423813	557426714	+	Endoglucanase	down
TraesCS1A02G406800	-1.51693	1.05411e-11	-1.39193	1.8639e-09	569354852	569356098	-	Expansin	down
TraesCS1A02G424000	-1.99813	5.40507e-08	-1.32516	0.000159876	578939458	578941241	-	Glycosyltransferase	down
TraesCS1A02G429500	-2.28103	3.87342e-06	-1.65509	0.000164406	582747331	582751435	+	transmembrane protein, putative (DUF247)	down
TraesCS1A02G432300	-1.29643	0.0035916	-1.30758	0.00254542	584098423	584104296	-	Methyltransferase	down
TraesCS1A02G435100	-5.03589	7.03453e-17	-4.75241	1.89081e-17	585690525	585691316	+	Calmodulin, putative	down
TraesCS1A02G435200	-4.96665	2.29692e-22	-4.65221	5.01544e-23	585743068	585743794	+	Calcium-binding protein	down
TraesCS1A02G436000	-2.07714	1.08473e-09	-1.49684	5.74437e-06	586407797	586411855	-	Disease resistance protein RPP13	down
TraesCS1B02G015800	-2.11741	2.28012e-15	-1.70356	6.38434e-11	7555898	7556662	-	Dirigent protein	down
TraesCS1B02G019800	-1.02718	0.0077556	-1.05111	0.00711043	9269667	9271283	+	12-oxophytodienoate reductase-like protein	down
TraesCS1B02G026700	-1.19981	2.02942e-17	-1.45864	1.46066e-26	12975409	12976118	-	Trypsin inhibitor	down
TraesCS1B02G036000	-1.61223	7.69278e-09	-1.8499	5.41457e-11	17250861	17251768	+	Dirigent protein	down
TraesCS1B02G042800	-1.77776	9.13985e-09	-1.29063	1.19453e-05	22274067	22274689	-	S-locus lectin protein kinase family protein	down
TraesCS1B02G042900	-3.14609	3.10739e-08	-2.99164	4.34613e-08	22393540	22394738	-	Dirigent protein	down
TraesCS1B02G043000	-2.83152	4.45756e-09	-1.6752	1.62605e-05	22453533	22454744	-	Dirigent protein	down
TraesCS1B02G053000	-7.14997	2.23494e-08	-2.07866	0.000182278	33856815	33857387	-	Zinc finger protein	down
TraesCS1B02G061800	-1.30732	1.34608e-08	-1.37394	1.77542e-08	46873956	46877166	-	Cytochrome P450 family protein, expressed	down
TraesCS1B02G066900	-2.67684	3.77571e-12	-3.56954	1.05716e-14	51105341	51107575	+	Bidirectional sugar transporter SWEET	down
TraesCS1B02G092400	-1.31076	2.43772e-11	-1.54957	1.97357e-14	94225420	94227131	+	Annexin	down
TraesCS1B02G092900	-1.04491	3.55774e-07	-1.10805	2.73539e-06	94545714	94547941	-	F-box protein	down
TraesCS1B02G093000	-1.11563	0.00262836	-1.71509	1.08193e-05	94548742	94550546	-	F-box protein	down
TraesCS1B02G095900	-1.23091	1.79088e-06	-1.11711	1.5808e-05	99751699	99755558	-	Auxin influx transporter	down
TraesCS1B02G097900	-1.63963	0.00210736	-1.39767	0.0079579	104481183	104481494	-	Histone H4	down
TraesCS1B02G102000	-1.22761	1.26234e-09	-1.1634	8.45664e-08	111972007	111972690	-	Heat-inducible transcription repressor HrcA	down
TraesCS1B02G102400	-3.29161	0.00277407	-3.94222	0.00171397	112412173	112412451	-	RHOMBOID-like protein 14	down
TraesCS1B02G102500	-1.33829	5.32652e-10	-1.64183	2.52547e-13	112503757	112504420	-	54S ribosomal protein L38, mitochondrial	down
TraesCS1B02G107600	-1.56463	9.64899e-12	-1.69438	4.32854e-13	119765155	119768521	+	Sucrose-phosphatase	down
TraesCS1B02G117800	-2.242	3.32206e-13	-1.63518	3.61577e-09	137624563	137626835	+	O-glucosyltransferase rumi	down
TraesCS1B02G123800	-1.10503	0.00599293	-3.58184	4.0718e-09	150523108	150523473	-	Transcription factor, putative	down
TraesCS1B02G125100	-1.15547	2.17241e-23	-1.41445	5.11582e-28	151840049	151847883	-	Chaperone protein dnaJ, putative	down
TraesCS1B02G142500	-1.05217	7.6006e-07	-1.08699	5.96765e-07	192224893	192226191	+	Avr9/Cf-9 rapidly elicited protein	down
TraesCS1B02G168100	-1.47961	6.15147e-16	-2.19522	9.81268e-29	297456239	297460628	+	Peptide transporter	down
TraesCS1B02G173200	-1.57463	6.74718e-06	-1.57038	1.12763e-05	309165826	309169263	+	Cytokinin riboside 5'-monophosphate phosphoribohydrolase	down
TraesCS1B02G174200	-1.4106	1.50477e-07	-1.10529	0.000158217	312919693	312920565	+	proline-rich receptor-like kinase	down
TraesCS1B02G181800	-1.14132	2.48277e-14	-1.14599	2.38721e-12	328820458	328826535	-	Alpha-galactosidase	down
TraesCS1B02G182300	-1.19248	1.3555e-13	-1.04971	5.69343e-11	329295339	329298063	-	Receptor kinase	down
TraesCS1B02G184100	-1.0708	2.31841e-07	-1.40023	8.09683e-10	330839181	330839980	+	Ripening related protein family	down
TraesCS1B02G193300	-2.30441	2.47829e-05	-1.33992	0.00344207	346402354	346403451	-	transcription repressor	down
TraesCS1B02G194500	-1.35743	0.000176409	-1.05605	0.00357793	349569330	349570806	+	Glutathione S-transferase	down
TraesCS1B02G195500	-2.33518	1.79529e-10	-2.91172	1.40018e-12	350630695	350631492	-	Peptidoglycan-binding LysM domain-containing protein	down
TraesCS1B02G201800	-1.25989	3.91912e-10	-1.21522	2.19049e-09	361461822	361462145	-	Auxin-responsive family protein	down
TraesCS1B02G202400	-1.3274	2.97231e-17	-1.51634	1.40909e-21	363476906	363480742	-	Cytochrome P450 family protein	down
TraesCS1B02G202700	-1.47031	2.07709e-27	-1.75272	1.77371e-33	364289869	364294526	-	Aquaporin-1	down
TraesCS1B02G224900	-2.15113	2.95784e-40	-1.5649	5.38597e-23	403541134	403544017	+	Nitrate transporter 1.1	down
TraesCS1B02G225000	-1.8539	1.28318e-45	-2.49955	1.70735e-66	403577989	403582333	-	Nitrate transporter 1.1	down
TraesCS1B02G225100	-8.53819	1.13903e-12	-6.09528	7.55578e-22	403976471	403977172	+	Bifunctional inhibitor/lipid-transfer protein/seed storage 2S albumin superfamily protein	down
TraesCS1B02G225900	-2.05608	6.47747e-16	-1.22934	8.06539e-08	405710409	405711985	-	Expansin protein	down
TraesCS1B02G226000	-1.01347	0.00234306	-1.06377	0.00340884	405904908	405906612	-	Expansin protein	down
TraesCS1B02G232700	-1.13703	0.00601486	-1.59962	0.000349754	418105335	418106892	-	Homeobox-leucine zipper family protein	down
TraesCS1B02G240100	-1.12726	1.72007e-06	-1.44489	2.83782e-09	427971156	427973618	+	Flavin containing amine oxidoreductase family	down
TraesCS1B02G260700	-2.13778	9.76381e-17	-1.51734	9.42041e-11	458262996	458264317	+	Chitinase	down
TraesCS1B02G262000	-1.67534	9.7748e-42	-2.15082	5.08133e-55	460273342	460281237	-	Oxidoreductase, 2OG-Fe(II) oxygenase family protein	down
TraesCS1B02G268200	-1.00853	0.000672006	-1.88336	2.03231e-08	471024270	471026692	+	Protein NRT1/ PTR FAMILY 1.1	down
TraesCS1B02G278800	-1.0737	1.45166e-05	-1.35811	2.04074e-07	487144453	487145097	+	Nucleoside diphosphate kinase	down
TraesCS1B02G281200	-1.0205	2.6991e-12	-1.06718	5.44933e-12	489545101	489546521	+	transmembrane protein, putative (DUF1218)	down
TraesCS1B02G291800	-1.97534	0.000861397	-1.70094	0.00320743	509006629	509006951	+	cytochrome-c oxidase/ electron carrier	down
TraesCS1B02G298400	-1.54821	9.22143e-06	-1.79759	7.73888e-07	519619560	519624954	+	PAB-dependent poly(A)-specific ribonuclease subunit pan3	down
TraesCS1B02G304600	-1.15729	2.5487e-07	-1.05789	4.59486e-06	526568646	526569491	-	ABC-2 and Plant PDR ABC-type transporter family protein	down
TraesCS1B02G321500	-1.42675	3.05775e-06	-2.12119	8.52977e-10	545461159	545463210	+	WAT1-related protein	down
TraesCS1B02G324000	-1.2086	3.69968e-11	-1.22454	1.1648e-09	549443939	549457426	+	Calcium-transporting ATPase	down
TraesCS1B02G330200	-1.44246	1.35861e-14	-2.93595	5.80706e-36	556062884	556064482	-	Peroxidase	down
TraesCS1B02G330800	-1.97691	2.09161e-06	-2.93664	2.56267e-09	556663045	556664645	+	Peroxidase	down
TraesCS1B02G331200	-1.02561	1.11882e-08	-2.51184	1.35216e-30	556969310	556970854	+	Peroxidase	down
TraesCS1B02G335100	-1.07722	0.000645183	-1.06277	0.00185207	562432802	562433838	-	CRT-binding factor	down
TraesCS1B02G336900	-1.65164	1.09498e-05	-1.03939	0.00136	563996095	563997859	-	Clavata3/ESR (CLE) gene family member	down
TraesCS1B02G348200	-1.1281	7.37871e-09	-1.52552	2.9933e-12	577795830	577797634	-	O-methyltransferase	down
TraesCS1B02G350800	-3.5563	1.89582e-32	-2.42189	2.75645e-20	581305858	581307258	-	Non-symbiotic hemoglobin	down
TraesCS1B02G371000	-1.17154	0.000206468	-1.42988	1.37191e-05	600884603	600886181	-	Heavy metal transport/detoxification superfamily protein	down
TraesCS1B02G394500	-1.2995	5.26873e-12	-1.24253	2.15302e-10	626600923	626601463	+	Lipid transfer protein	down
[truncated: 1,097 more rows]

## Sheet: Table S3
Table S3.Gene ontology (GO) term enrichments of DEGs in wfzp mutants.
GO term	L-c-vs-ins（1001）	All(59197)	P-value
regulation of nitrogen utilization	3	6	9.28e-05
positive regulation of auxin metabolic process	3	6	3.65e-05
negative regulation of cytokinin-activated signaling pathway	4	14	7.11e-05
organ boundary specification between lateral organs and the meristem	4	21	0.000117
plant-type cell wall modification involved in multidimensional cell growth	4	19	7.71e-05
cell-cell junction assembly	4	12	1.06e-05
auxin efflux	6	70	0.000233
regulation of reactive oxygen species metabolic process	7	91	0.000915
cell wall macromolecule catabolic process	7	89	0.000802
gibberellic acid homeostasis	7	37	2.56e-06
regulation of gibberellin biosynthetic process	8	19	4.17e-10
basipetal auxin transport	9	102	5.24e-06
positive regulation of response to water deprivation	11	112	3.4e-06
lateral root formation	11	126	5.31e-07
response to aluminum ion	15	51	0.00169
response to jasmonic acid	15	349	0.00102
cellular response to nitrate	15	48	1.54e-17
response to ethylene	26	457	1.1e-07
hydrogen peroxide catabolic process	38	730	1.84e-13
auxin-activated signaling pathway	39	880	1.2e-11

## Sheet: Table S4
Table S4. Co-DEGs identified in wfzp#4 and Tasyd#2 mutant lines relative to the wild type background.
Gene ID	Position	Description in Oryza sativa	Ortholog in Oryza sativa	Ortholog in Arabidopsis thaliana	Regulation
TraesCS2A02G150000	chr2A:97841011-97844680(+)	Os07g0637300	[Pyruvate dehydrogenase (acetyl-transferring)] kinase, mitochondrial [UniProtKB/Swiss-Prot:Q9SBJ1]	AT3G06483	up
TraesCS7D02G516200	chr7D:615946386-615947703(+)	Os01g0580500	1-aminocyclopropane-1-carboxylate oxidase 1 [UniProtKB/Swiss-Prot:Q9ZUN4]	AT2G19590	up
TraesCS5B02G566000	chr5B:710608356-710609747(+)	Os03g0860600	1-aminocyclopropane-1-carboxylate oxidase homolog 1 [UniProtKB/Swiss-Prot:Q84MB3]	NA	up
TraesCS4D02G058200	chr4D:34088249-34091236(+)	Os03g0727600	1-aminocyclopropane-1-carboxylate synthase 1 [UniProtKB/Swiss-Prot:Q10DK7]	AT2G22810	up
TraesCS2B02G012200	chr2B:6199281-6204169(-)	Os01g0290700	ABC transporter B family member 4 [UniProtKB/Swiss-Prot:O80725]	NA	up
TraesCS3A02G217900	chr3A:399573202-399580569(-)	Os01g0609300	ABC transporter G family member 36 [UniProtKB/Swiss-Prot:Q0JLC5]	AT1G15520	up
TraesCS7D02G292900	chr7D:362363082-362365183(+)	Os08g0162800	Acyl-CoA-binding domain-containing protein 3 [UniProtKB/Swiss-Prot:Q75G87]	AT1G31812	up
TraesCS5B02G202200	chr5B:368485743-368489065(+)	Os09g0397300	Alpha,alpha-trehalose-phosphate synthase [UDP-forming] 6 [UniProtKB/Swiss-Prot:Q94AH8]	AT1G70290	up
TraesCS5D02G210000	chr5D:318440942-318445242(+)	Os09g0397300	Alpha,alpha-trehalose-phosphate synthase [UDP-forming] 6 [UniProtKB/Swiss-Prot:Q94AH8]	AT1G68020	up
TraesCS7D02G380400	chr7D:493202836-493205096(+)	Os06g0713800	Alpha-amylase type A isozyme [UniProtKB/Swiss-Prot:P00693]	AT4G25000	up
TraesCS7B02G127200	chr7B:151429029-151433549(-)	Os06g0268800	Aluminum-activated malate transporter 9 [UniProtKB/Swiss-Prot:Q9LS46]	NA	up
TraesCS7A02G356639	chr7A:522111025-522114907(-)	Os06g0556000	Amino acid permease 1 [UniProtKB/Swiss-Prot:Q42400]	AT1G58360	up
TraesCS3A02G388100	chr3A:637110114-637112125(+)	Os01g0878400	Amino acid permease 8 [UniProtKB/Swiss-Prot:O80592]	AT5G49630	up
TraesCS3B02G420600	chr3B:657649611-657651689(-)	Os01g0878400	Amino acid permease 8 [UniProtKB/Swiss-Prot:O80592]	AT5G49630	up
TraesCS3D02G381400	chr3D:497602124-497604146(-)	Os01g0878400	Amino acid permease 8 [UniProtKB/Swiss-Prot:O80592]	AT5G49630	up
TraesCS2A02G117600	chr2A:67969846-67979486(+)	NA	Ankyrin repeat and protein kinase domain-containing protein 1 [UniProtKB/Swiss-Prot:Q8BZ25]	NA	up
TraesCS2D02G117500	chr2D:66869370-66876336(-)	NA	Ankyrin-2 [UniProtKB/Swiss-Prot:Q01484]	NA	up
TraesCS3A02G280000	chr3A:509375867-509377717(-)	Os01g0734600	Anthocyanidin 5,3-O-glucosyltransferase [UniProtKB/Swiss-Prot:Q4R1I9]	AT3G16520	up
TraesCS4B02G369200	chr4B:654892610-654894282(+)	NA	Anthranilate N-benzoyltransferase protein 1 [UniProtKB/Swiss-Prot:O24645]	NA	up
TraesCS1B02G392300	chr1B:625145121-625146698(+)	Os05g0549800	AP2/ERF and B3 domain-containing protein Os05g0549800 [UniProtKB/Swiss-Prot:Q6L4H4]	NA	up
TraesCS5D02G333800	chr5D:423544253-423548203(-)	Os02g0686400	Aspartate--tRNA ligase 2, cytoplasmic [UniProtKB/Swiss-Prot:Q9M084]	AT4G31180	up
TraesCS7A02G055100	chr7A:26572110-26573684(-)	NA	Aspartic proteinase nepenthesin-1 [UniProtKB/Swiss-Prot:Q766C3]	NA	up
TraesCS7A02G315300	chr7A:449641154-449641450(+)	Os08g0118500	Auxin-induced protein 15A [UniProtKB/Swiss-Prot:P33081]	NA	up
TraesCS3B02G328400	chr3B:530235754-530238936(+)	Os01g0756200	Basic leucine zipper 6 [UniProtKB/Swiss-Prot:Q5JMK6]	AT2G42380	up
TraesCS6B02G285200	chr6B:514117744-514119320(-)	Os02g0646200	B-box zinc finger protein 21 [UniProtKB/Swiss-Prot:Q9LQZ7]	NA	up
TraesCS3B02G032000	chr3B:14524035-14526526(-)	Os02g0329800	Beta-1,2-xylosyltransferease XAX1 [UniProtKB/Swiss-Prot:Q6Z7I3]	NA	up
TraesCS4B02G393500	chr4B:667875468-667880095(-)	Os07g0543300	Beta-amylase [UniProtKB/Swiss-Prot:P82993]	AT4G15210	up
TraesCS5B02G260900	chr5B:445193909-445196414(-)	Os09g0483600	Bifunctional peptidase and (3S)-lysyl hydroxylase JMJD7 [UniProtKB/Swiss-Prot:P0C870]	AT3G45880	up
TraesCS2A02G395100	chr2A:646844854-646845959(+)	Os04g0580800	Brassinosteroid-responsive RING protein 1 [UniProtKB/Swiss-Prot:Q9XF92]	NA	up
TraesCS5A02G223800	chr5A:439545695-439551492(+)	Os09g0420900	BTB/POZ domain-containing protein NPY1 [UniProtKB/Swiss-Prot:Q8H1D3]	AT4G31820	up
TraesCS5D02G231300	chr5D:338650434-338656359(+)	Os09g0420900	BTB/POZ domain-containing protein NPY1 [UniProtKB/Swiss-Prot:Q8H1D3]	AT4G31820	up
TraesCS2D02G356300	chr2D:458714573-458720725(+)	Os04g0502900	Calcium uptake protein, mitochondrial [UniProtKB/Swiss-Prot:Q9SZ45]	AT4G32060	up
TraesCS5B02G146500	chr5B:275032060-275035080(+)	Os12g0113500	CBL-interacting protein kinase 15 [UniProtKB/Swiss-Prot:Q2RBF0]	AT5G01810	up
TraesCS5A02G402300	chr5A:595037147-595038924(-)	Os03g0765500	CCG-binding protein 1 [UniProtKB/Swiss-Prot:Q9XIM0]	NA	up
TraesCS5D02G412400	chr5D:475575131-475576870(-)	Os03g0765500	CCG-binding protein 1 [UniProtKB/Swiss-Prot:Q9XIM0]	NA	up
TraesCS1A02G220500	chr1A:389798305-389802522(+)	Os10g0560200	Cell number regulator 6 [UniProtKB/Swiss-Prot:B6SGC5]	AT2G45010	up
TraesCS1B02G100000	chr1B:108092582-108093989(-)	Os05g0138200	Chitinase 10 [UniProtKB/Swiss-Prot:Q5NB11]	AT4G01700	up
TraesCS3A02G472500	chr3A:703784214-703785973(+)	Os01g0937600	Chitinase CLP [UniProtKB/Swiss-Prot:Q8S1V1]	NA	up
TraesCS3B02G514700	chr3B:757456043-757457331(-)	Os01g0937050	Chitinase CLP [UniProtKB/Swiss-Prot:Q8S1V1]	NA	up
TraesCS3B02G515000	chr3B:757517931-757519592(-)	Os01g0937600	Chitinase CLP [UniProtKB/Swiss-Prot:Q8S1V1]	NA	up
TraesCS3D02G467200	chr3D:570276805-570278279(-)	Os01g0937050	Chitinase CLP [UniProtKB/Swiss-Prot:Q8S1V1]	NA	up
TraesCS3D02G411400	chr3D:523839105-523841173(+)	Os08g0522500	Chitinase-like protein 1 [UniProtKB/Swiss-Prot:Q9MA41]	AT1G05850	up
TraesCS2A02G189600	chr2A:156364116-156366833(+)	Os07g0583600	Chitin-inducible gibberellin-responsive protein 2 [UniProtKB/Swiss-Prot:Q8GVE1]	AT2G04890	up
TraesCS5D02G329200	chr5D:421421468-421422863(+)	Os03g0592500	Chlorophyll a-b binding protein, chloroplastic [UniProtKB/Swiss-Prot:Q10HD0]	AT3G27690	up
TraesCS6A02G381300	chr6A:601137635-601138326(-)	Os02g0811600	Cinnamoyl-CoA reductase 1 [UniProtKB/Swiss-Prot:Q6K9A2]	NA	up
TraesCS6B02G420200	chr6B:691782167-691784091(-)	Os02g0811400	Cinnamoyl-CoA reductase 1 [UniProtKB/Swiss-Prot:Q6K9A2]	AT1G15950	up
TraesCS6B02G420300	chr6B:691787992-691788860(+)	Os02g0811400	Cinnamoyl-CoA reductase 1 [UniProtKB/Swiss-Prot:Q6K9A2]	NA	up
TraesCS2A02G444900	chr2A:694905983-694909467(-)	Os09g0482660	CO(2)-response secreted protease [UniProtKB/Swiss-Prot:Q9LNU1]	NA	up
TraesCS2B02G169500	chr2B:142446070-142446566(+)	NA	Cold shock-like protein CspC [UniProtKB/Swiss-Prot:P0A9Y9]	NA	up
TraesCS1D02G214500	chr1D:299757176-299757847(+)	Os10g0552700	Cortical cell-delineating protein [UniProtKB/Swiss-Prot:Q01595]	AT4G12520	up
TraesCS4B02G368800	chr4B:654774041-654774478(-)	Os03g0103100	Cortical cell-delineating protein [UniProtKB/Swiss-Prot:Q01595]	NA	up
TraesCS2D02G274900	chr2D:344303051-344303637(+)	Os04g0350100	Cysteine proteinase inhibitor 10 [UniProtKB/Swiss-Prot:P0C579]	NA	up
TraesCS2A02G024900	chr2A:11915223-11916714(-)	NA	Cysteine-rich receptor-like protein kinase 41 [UniProtKB/Swiss-Prot:O23081]	NA	up
TraesCS2D02G157300	chr2D:100420264-100422327(+)	Os07g0635500	Cytochrome P450 709B1 [UniProtKB/Swiss-Prot:Q9ASR3]	NA	up
TraesCS5A02G397900	chr5A:592122205-592125380(+)	Os03g0760200	Cytochrome P450 81Q32 [UniProtKB/Swiss-Prot:W8JMU7]	AT4G37330	up
TraesCS5B02G403000	chr5B:579807347-579810406(+)	Os03g0760200	Cytochrome P450 81Q32 [UniProtKB/Swiss-Prot:W8JMU7]	AT4G37330	up
TraesCS5D02G407400	chr5D:472568440-472571766(+)	Os03g0760200	Cytochrome P450 81Q32 [UniProtKB/Swiss-Prot:W8JMU7]	AT5G67310	up
TraesCS3D02G310200	chr3D:424349539-424353886(-)	Os01g0775400	Cytokinin dehydrogenase 5 [UniProtKB/Swiss-Prot:Q5ZAY9]	AT1G75450	up
TraesCS5D02G318800	chr5D:411789797-411790773(-)	Os09g0522100	Dehydration-responsive element-binding protein 1A [UniProtKB/Swiss-Prot:A2Z389]	AT1G63030	up
TraesCS5D02G317100	chr5D:410490700-410491759(+)	Os09g0522000	Dehydration-responsive element-binding protein 1B [UniProtKB/Swiss-Prot:Q3T5N4]	AT1G63030	up
TraesCS3A02G037600	chr3A:20325413-20329973(+)	Os01g0134500	Delta(7)-sterol-C5(6)-desaturase [UniProtKB/Swiss-Prot:Q9ZT29]	AT3G02580	up
TraesCS3A02G315800	chr3A:556660572-556666920(+)	Os01g0783200	Diacylglycerol kinase 5 [UniProtKB/Swiss-Prot:Q9C5E5]	AT2G20900	up
TraesCS5D02G256100	chr5D:362398422-362402880(+)	Os09g0470000	Dicarboxylate transporter 2.1, chloroplastic [UniProtKB/Swiss-Prot:Q9FMF7]	AT5G64290	up
TraesCS1A02G025500	chr1A:12207569-12216167(-)	NA	Disease resistance protein RPM1 [UniProtKB/Swiss-Prot:Q39214]	AT3G46530	up
TraesCS7D02G215300	chr7D:174992358-174993734(+)	Os06g0284500	Dof zinc finger protein 4 [UniProtKB/Swiss-Prot:Q6Z345]	NA	up
TraesCS1D02G141000	chr1D:194221690-194223620(-)	Os10g0445400	E3 ubiquitin-protein ligase AIRP2 [UniProtKB/Swiss-Prot:Q9M022]	AT5G01520	up
TraesCS7D02G538000	chr7D:629247782-629248694(+)	NA	E3 ubiquitin-protein ligase ATL15 [UniProtKB/Swiss-Prot:Q9SK92]	NA	up
TraesCS7A02G551400	chr7A:725033817-725034863(-)	NA	E3 ubiquitin-protein ligase ATL6 [UniProtKB/Swiss-Prot:Q8RXX9]	NA	up
TraesCS5A02G028700	chr5A:24188766-24189449(+)	Os12g0620100	E3 ubiquitin-protein ligase Os03g0188200 [UniProtKB/Swiss-Prot:Q8H7N9]	NA	up
TraesCS3A02G392000	chr3A:639620066-639620844(+)	Os06g0142400	Early nodulin-93 [UniProtKB/Swiss-Prot:Q02921]	NA	up
TraesCS4A02G391700	chr4A:668167398-668168217(+)	Os06g0142300	Early nodulin-93 [UniProtKB/Swiss-Prot:Q02921]	NA	up
TraesCS4A02G392000	chr4A:668285033-668285906(+)	Os06g0142300	Early nodulin-93 [UniProtKB/Swiss-Prot:Q02921]	NA	up
TraesCS4A02G392200	chr4A:668306057-668306843(+)	Os06g0141700	Early nodulin-93 [UniProtKB/Swiss-Prot:Q02921]	NA	up
TraesCS4A02G392300	chr4A:668318996-668319863(+)	Os06g0142300	Early nodulin-93 [UniProtKB/Swiss-Prot:Q02921]	NA	up
TraesCS4A02G392400	chr4A:668323520-668324370(+)	Os06g0142300	Early nodulin-93 [UniProtKB/Swiss-Prot:Q02921]	NA	up
TraesCS4A02G392500	chr4A:668336861-668337733(+)	Os06g0141700	Early nodulin-93 [UniProtKB/Swiss-Prot:Q02921]	NA	up
TraesCS4A02G392600	chr4A:668351787-668352789(+)	Os06g0142400	Early nodulin-93 [UniProtKB/Swiss-Prot:Q02921]	NA	up
TraesCS7A02G091800	chr7A:55918294-55919130(+)	Os06g0142300	Early nodulin-93 [UniProtKB/Swiss-Prot:Q02921]	NA	up
TraesCS7A02G092000	chr7A:55930349-55931166(+)	Os06g0142400	Early nodulin-93 [UniProtKB/Swiss-Prot:Q02921]	NA	up
TraesCS7A02G092700	chr7A:56244809-56245904(+)	Os06g0142300	Early nodulin-93 [UniProtKB/Swiss-Prot:Q02921]	NA	up
TraesCS7A02G092800	chr7A:56324077-56324854(+)	Os06g0141700	Early nodulin-93 [UniProtKB/Swiss-Prot:Q02921]	NA	up
TraesCS7A02G092900	chr7A:56430737-56431572(+)	Os06g0142300	Early nodulin-93 [UniProtKB/Swiss-Prot:Q02921]	NA	up
TraesCS7A02G093000	chr7A:56449180-56449727(+)	Os06g0142300	Early nodulin-93 [UniProtKB/Swiss-Prot:Q02921]	NA	up
TraesCS7A02G093100	chr7A:56658022-56658811(+)	Os06g0142300	Early nodulin-93 [UniProtKB/Swiss-Prot:Q02921]	NA	up
TraesCS7A02G093300	chr7A:56738537-56739378(+)	Os06g0142300	Early nodulin-93 [UniProtKB/Swiss-Prot:Q02921]	NA	up
TraesCS7A02G093500	chr7A:57095857-57096734(+)	Os06g0142400	Early nodulin-93 [UniProtKB/Swiss-Prot:Q02921]	NA	up
TraesCS7A02G093600	chr7A:57156701-57157629(+)	Os06g0142400	Early nodulin-93 [UniProtKB/Swiss-Prot:Q02921]	NA	up
TraesCS7D02G087500	chr7D:53524496-53525389(+)	Os06g0142400	Early nodulin-93 [UniProtKB/Swiss-Prot:Q02921]	NA	up
TraesCS7D02G087600	chr7D:53529727-53530609(+)	Os06g0142300	Early nodulin-93 [UniProtKB/Swiss-Prot:Q02921]	NA	up
TraesCS7D02G087700	chr7D:53558143-53559073(+)	Os06g0142300	Early nodulin-93 [UniProtKB/Swiss-Prot:Q02921]	NA	up
TraesCS7D02G087800	chr7D:53564786-53565667(+)	Os06g0142300	Early nodulin-93 [UniProtKB/Swiss-Prot:Q02921]	NA	up
TraesCS7D02G088000	chr7D:53577597-53578393(+)	Os06g0141700	Early nodulin-93 [UniProtKB/Swiss-Prot:Q02921]	NA	up
TraesCS7D02G088200	chr7D:53633702-53634769(+)	Os06g0142300	Early nodulin-93 [UniProtKB/Swiss-Prot:Q02921]	NA	up
TraesCS7D02G088300	chr7D:53637805-53638573(+)	Os06g0142400	Early nodulin-93 [UniProtKB/Swiss-Prot:Q02921]	NA	up
TraesCS7D02G088500	chr7D:53699619-53700661(+)	Os06g0142300	Early nodulin-93 [UniProtKB/Swiss-Prot:Q02921]	NA	up
TraesCS7D02G088600	chr7D:53703497-53705405(+)	Os06g0142350	Early nodulin-93 [UniProtKB/Swiss-Prot:Q02921]	NA	up
TraesCS7D02G088700	chr7D:53707972-53708844(+)	Os06g0142300	Early nodulin-93 [UniProtKB/Swiss-Prot:Q02921]	NA	up
TraesCS7D02G088800	chr7D:53710655-53711800(+)	Os06g0142400	Early nodulin-93 [UniProtKB/Swiss-Prot:Q02921]	NA	up
TraesCS3B02G392200	chr3B:617886713-617887671(+)	Os01g0841700	Elicitor-responsive protein 1 [UniProtKB/Swiss-Prot:Q0JHU5]	AT3G55470	up
TraesCS3D02G353700	chr3D:464316242-464317335(+)	Os01g0841700	Elicitor-responsive protein 1 [UniProtKB/Swiss-Prot:Q0JHU5]	AT3G55470	up
TraesCS1D02G249300	chr1D:342126293-342130913(+)	Os05g0399100	Endo-1,3;1,4-beta-D-glucanase [UniProtKB/Swiss-Prot:Q9ZT66]	AT3G23600	up
TraesCS4B02G299500	chr4B:585962983-585964402(-)	Os03g0183000	Ethylene-responsive transcription factor 1 [UniProtKB/Swiss-Prot:Q6K7E6]	AT3G14230	up
TraesCS5A02G314600	chr5A:525025721-525026755(+)	Os09g0522200	Ethylene-responsive transcription factor ERF071 [UniProtKB/Swiss-Prot:O22259]	AT1G12610	up
TraesCS5D02G320800	chr5D:412960358-412961419(+)	Os09g0457900	Ethylene-responsive transcription factor ERF071 [UniProtKB/Swiss-Prot:O22259]	AT1G63030	up
TraesCS1A02G370600	chr1A:547886643-547887899(+)	Os05g0497200	Ethylene-responsive transcription factor ERF109 [UniProtKB/Swiss-Prot:Q9SZ06]	NA	up
TraesCS1A02G231200	chr1A:403830277-403831326(-)	Os05g0361700	Ethylene-responsive transcription factor RAP2-3 [UniProtKB/Swiss-Prot:P42736]	AT2G47520	up
TraesCS1B02G243200	chr1B:432116599-432117724(+)	Os05g0361700	Ethylene-responsive transcription factor RAP2-3 [UniProtKB/Swiss-Prot:P42736]	AT2G47520	up
TraesCS3B02G220700	chr3B:270890846-270892086(-)	Os01g0280500	Eukaryotic translation initiation factor 6-2 [UniProtKB/Swiss-Prot:Q9M060]	AT3G55620	up
TraesCS1A02G203200	chr1A:364655697-364656832(+)	Os10g0542400	Expansin-like A2 [UniProtKB/Swiss-Prot:Q7XCL0]	NA	up
TraesCS3B02G220900	chr3B:271819445-271824404(+)	Os01g0281000	F-box protein At2g32560 [UniProtKB/Swiss-Prot:Q8RY82]	AT2G41170	up
TraesCS6D02G296000	chr6D:407207598-407209295(-)	Os02g0757700	F-box protein FBW2 [UniProtKB/Swiss-Prot:Q9ZPE4]	AT4G08980	up
TraesCS4A02G199900	chr4A:487916223-487918506(+)	NA	F-box/FBD/LRR-repeat protein At1g13570 [UniProtKB/Swiss-Prot:Q9FZ70]	NA	up
TraesCS4B02G115500	chr4B:132293366-132295380(-)	NA	F-box/FBD/LRR-repeat protein At1g13570 [UniProtKB/Swiss-Prot:Q9FZ70]	NA	up
TraesCS6B02G292100	chr6B:525554604-525556802(-)	Os02g0694100	F-box/LRR-repeat protein At1g06630 [UniProtKB/Swiss-Prot:P0C2G0]	AT3G03030	up
TraesCS5A02G216400	chr5A:433232511-433234253(-)	Os09g0433800	FCS-Like Zinc finger 18 [UniProtKB/Swiss-Prot:P0DO12]	NA	up
TraesCS6D02G310700	chr6D:420693632-420695053(+)	Os02g0767300	Flavonol synthase/flavanone 3-hydroxylase [UniProtKB/Swiss-Prot:Q9ZWQ9]	AT5G08640	up
TraesCS2D02G321600	chr2D:413263896-413266244(+)	Os04g0458300	Galactose mutarotase [UniProtKB/Swiss-Prot:Q66HG4]	AT5G15140	up
TraesCS6A02G221900	chr6A:413732327-413735532(+)	Os02g0630300	Gibberellin 2-beta-dioxygenase 6 [UniProtKB/Swiss-Prot:Q7XP65]	AT4G21200	up
TraesCS4B02G225100	chr4B:471652129-471654704(+)	Os03g0246100	Glucan endo-1,3-beta-glucosidase 10 [UniProtKB/Swiss-Prot:Q9FHX5]	NA	up
TraesCS1D02G427400	chr1D:479889259-479894164(-)	Os05g0580000	Glucose-1-phosphate adenylyltransferase large subunit, chloroplastic/amyloplastic [UniProtKB/Swiss-Prot:P12299]	AT1G27680	up
TraesCS2D02G332500	chr2D:425740309-425746371(+)	Os04g0472300	Glycerophosphodiester phosphodiesterase GDPDL4 [UniProtKB/Swiss-Prot:Q9FJ62]	AT5G55480	up
TraesCS2A02G367500	chr2A:611304673-611305383(+)	Os04g0506700	G-type lectin S-receptor-like serine/threonine-protein kinase At2g19130 [UniProtKB/Swiss-Prot:O64477]	AT2G19130	up
TraesCS7A02G482000	chr7A:674270191-674272522(+)	Os06g0665100	Haloacid dehalogenase-like hydrolase domain-containing protein 3 [UniProtKB/Swiss-Prot:Q5E9D6]	AT5G44730	up
TraesCS2A02G539000	chr2A:751546349-751547605(+)	Os04g0667600	Heavy metal-associated isoprenylated plant protein 39 [UniProtKB/Swiss-Prot:O03982]	NA	up
TraesCS2A02G539100	chr2A:751552937-751553399(+)	Os04g0667600	Heavy metal-associated isoprenylated plant protein 39 [UniProtKB/Swiss-Prot:O03982]	NA	up
TraesCS3D02G340800	chr3D:454494698-454495355(+)	Os01g0835900	Histone H4 [UniProtKB/Swiss-Prot:P0CG89]	AT1G07660	up
TraesCS4A02G321300	chr4A:609804687-609807321(+)	Os03g0854800	Inactive poly [ADP-ribose] polymerase RCD1 [UniProtKB/Swiss-Prot:Q8RY59]	AT1G32230	up
TraesCS5B02G557500	chr5B:705276580-705282390(-)	Os03g0854800	Inactive poly [ADP-ribose] polymerase RCD1 [UniProtKB/Swiss-Prot:Q8RY59]	AT1G32230	up
TraesCS5D02G551800	chr5D:557529909-557535630(+)	Os03g0854800	Inactive poly [ADP-ribose] polymerase RCD1 [UniProtKB/Swiss-Prot:Q8RY59]	NA	up
TraesCS3A02G287500	chr3A:515860944-515862370(+)	Os01g0720400	Inorganic pyrophosphatase 1 [UniProtKB/Swiss-Prot:Q67YC0]	AT4G29530	up
TraesCS3B02G322000	chr3B:521476028-521477354(+)	Os01g0720400	Inorganic pyrophosphatase 1 [UniProtKB/Swiss-Prot:Q67YC0]	AT4G29530	up
TraesCS3B02G322100	chr3B:521609593-521610929(+)	Os01g0720400	Inorganic pyrophosphatase 1 [UniProtKB/Swiss-Prot:Q67YC0]	AT4G29530	up
TraesCS3B02G322200	chr3B:521688078-521689059(+)	Os01g0720400	Inorganic pyrophosphatase 1 [UniProtKB/Swiss-Prot:Q67YC0]	AT4G29530	up
TraesCS3D02G287100	chr3D:395837260-395838557(+)	Os01g0720400	Inorganic pyrophosphatase 1 [UniProtKB/Swiss-Prot:Q67YC0]	AT4G29530	up
TraesCS2B02G180000	chr2B:154592307-154595019(+)	Os07g0633400	IQ domain-containing protein IQM2 [UniProtKB/Swiss-Prot:Q9LHN9]	NA	up
TraesCS5B02G377900	chr5B:555950716-555953748(+)	Os03g0374500	IQ domain-containing protein IQM2 [UniProtKB/Swiss-Prot:Q9LHN9]	NA	up
TraesCS7A02G312200	chr7A:442977250-442980794(-)	Os08g0128000	Kelch repeat-containing protein At3g27220 [UniProtKB/Swiss-Prot:Q9LK31]	AT3G27220	up
TraesCS7D02G308600	chr7D:390929715-390933008(-)	Os08g0128000	Kelch repeat-containing protein At3g27220 [UniProtKB/Swiss-Prot:Q9LK31]	AT3G27220	up
TraesCS7A02G459400	chr7A:654562256-654566159(+)	Os06g0678800	L-ascorbate oxidase homolog [UniProtKB/Swiss-Prot:P29162]	AT1G76160	up
TraesCS4B02G359700	chr4B:650107768-650110116(-)	Os02g0124599	L-gulonolactone oxidase 5 [UniProtKB/Swiss-Prot:O81030]	AT5G56470	up
TraesCS6D02G078300	chr6D:43050460-43053211(+)	Os02g0105400	L-lactate dehydrogenase A [UniProtKB/Swiss-Prot:P22988]	AT4G17260	up
TraesCS2D02G462100	chr2D:568192279-568193903(-)	Os04g0618700	LRR receptor-like serine/threonine-protein kinase FLS2 [UniProtKB/Swiss-Prot:Q0JA29]	AT5G46330	up
TraesCS5D02G208700	chr5D:315194975-315209133(+)	Os09g0393200	Lysine-specific demethylase JMJ25 [UniProtKB/Swiss-Prot:Q9SSE9]	NA	up
TraesCS6D02G030300	chr6D:11775927-11785214(-)	Os02g0109501	Lysine-specific demethylase JMJ25 [UniProtKB/Swiss-Prot:Q9SSE9]	NA	up
TraesCS7D02G310600	chr7D:394064385-394070021(+)	Os08g0120500	MA3 DOMAIN-CONTAINING TRANSLATION REGULATORY FACTOR 1 [UniProtKB/Swiss-Prot:Q94BR1]	AT3G48390	up
TraesCS7D02G167000	chr7D:117524259-117527911(-)	Os06g0205600	Mechanosensitive ion channel protein 10 [UniProtKB/Swiss-Prot:Q9LYG9]	NA	up
TraesCS3A02G313200	chr3A:552756349-552757410(+)	Os01g0200700	Metallothionein-like protein 3A [UniProtKB/Swiss-Prot:A1YTM8]	AT3G15353	up
TraesCS4B02G239400	chr4B:496524018-496525321(+)	Os03g0225100	Mitogen-activated protein kinase kinase 9 [UniProtKB/Swiss-Prot:Q9FX43]	NA	up
TraesCS4D02G239400	chr4D:401525092-401526475(+)	Os03g0225100	Mitogen-activated protein kinase kinase 9 [UniProtKB/Swiss-Prot:Q9FX43]	NA	up
TraesCS1B02G385300	chr1B:618906730-618908049(-)	Os05g0545400	Mitogen-activated protein kinase kinase kinase 17 [UniProtKB/Swiss-Prot:O80888]	NA	up
TraesCS1A02G116900	chr1A:124180828-124181726(-)	Os05g0176700	NA	NA	up
TraesCS1A02G194200	chr1A:351474705-351476085(-)	Os10g0576600	NA	AT4G17940	up
TraesCS1B02G209200	chr1B:378943717-378945066(-)	Os10g0576600	NA	AT4G17940	up
TraesCS1B02G390700	chr1B:624019089-624019226(+)	Os05g0549232	NA	AT1G13245	up
TraesCS1D02G032800	chr1D:13202509-13206268(-)	NA	NA	NA	up
TraesCS1D02G059500	chr1D:39789623-39791971(+)	NA	NA	NA	up
TraesCS1D02G271200	chr1D:365794621-365796138(+)	Os05g0433800	NA	NA	up
TraesCS1D02G353800	chr1D:439305464-439306254(+)	Os05g0531000	NA	NA	up
TraesCS1D02G409200	chr1D:471113837-471115371(-)	NA	NA	NA	up
TraesCS2A02G168000	chr2A:121082628-121083425(+)	NA	NA	NA	up
TraesCS2A02G205900	chr2A:184551808-184552026(-)	Os07g0558900	NA	NA	up
TraesCS2A02G351400	chr2A:591277780-591279407(+)	Os04g0494600	NA	AT5G25460	up
TraesCS2A02G532500	chr2A:748824880-748825317(+)	NA	NA	NA	up
TraesCS2A02G535600	chr2A:750334124-750334345(-)	NA	NA	NA	up
TraesCS2A02G542000	chr2A:752998839-752999355(-)	NA	NA	NA	up
TraesCS2B02G042300	chr2B:19171858-19174837(-)	Os04g0111500	NA	NA	up
TraesCS2B02G233100	chr2B:231657494-231657995(-)	Os07g0558900	NA	NA	up
TraesCS2B02G268600	chr2B:363486580-363487499(-)	Os07g0160300	NA	NA	up
TraesCS2B02G369500	chr2B:526776238-526777410(+)	Os04g0494600	NA	AT5G25460	up
TraesCS2B02G541300	chr2B:737634980-737636277(+)	Os04g0649600	NA	NA	up
TraesCS2B02G562200	chr2B:754661148-754661405(-)	Os04g0634800	NA	NA	up
TraesCS2D02G250300	chr2D:298837316-298838335(+)	Os07g0160300	NA	NA	up
TraesCS2D02G432500	chr2D:544659932-544661483(+)	Os04g0494950	NA	AT5G11420	up
TraesCS2D02G526300	chr2D:614804569-614804875(-)	Os04g0639000	NA	NA	up
TraesCS2D02G534300	chr2D:618136619-618136930(+)	Os04g0634900	NA	NA	up
TraesCS3A02G129100	chr3A:106555889-106558908(-)	Os01g0173600	NA	AT1G15380	up
TraesCS3A02G180700	chr3A:208454984-208456343(+)	NA	NA	NA	up
TraesCS3A02G420900	chr3A:662412531-662413719(-)	Os01g0915000	NA	AT3G07350	up
TraesCS3A02G518700	chr3A:735975111-735976526(-)	Os01g0968300	NA	NA	up
TraesCS3B02G340500	chr3B:547110395-547111880(-)	Os01g0968400	NA	NA	up
TraesCS3B02G586200	chr3B:812721101-812722505(-)	Os01g0968300	NA	NA	up
TraesCS3B02G587200	chr3B:813902123-813903437(+)	Os01g0968300	NA	NA	up
TraesCS3D02G262700	chr3D:364520653-364521957(+)	Os01g0689000	NA	AT3G18295	up
TraesCS3D02G416400	chr3D:527674494-527675712(-)	Os01g0915000	NA	AT3G07350	up
TraesCS3D02G504400	chr3D:591973912-591975034(+)	NA	NA	NA	up
TraesCS3D02G508700	chr3D:594769919-594770140(+)	NA	NA	NA	up
TraesCS3D02G526000	chr3D:604967117-604968552(-)	Os01g0968300	NA	NA	up
TraesCS3D02G526100	chr3D:605025908-605027192(-)	Os01g0968300	NA	NA	up
TraesCS4A02G015500	chr4A:9623014-9623724(-)	Os03g0172100	NA	NA	up
TraesCS4A02G015600	chr4A:9625932-9626586(-)	Os03g0172100	NA	NA	up
TraesCS4A02G119400	chr4A:147444968-147446107(-)	Os03g0305400	NA	AT3G62550	up
TraesCS4B02G106200	chr4B:115555055-115555964(-)	NA	NA	NA	up
TraesCS4B02G168900	chr4B:369278299-369286420(-)	Os03g0336700	NA	AT2G40520	up
TraesCS4B02G185100	chr4B:404557299-404558059(+)	Os03g0305400	NA	AT3G62550	up
TraesCS4B02G276100	chr4B:555213842-555214957(-)	Os03g0159900	NA	AT4G14830	up
TraesCS4B02G288400	chr4B:573387694-573388279(+)	Os03g0172100	NA	NA	up
TraesCS4B02G348200	chr4B:641568554-641570639(+)	NA	NA	NA	up
TraesCS4D02G103200	chr4D:81974843-81980179(+)	NA	NA	NA	up
TraesCS4D02G111600	chr4D:92209502-92210450(-)	Os11g0159900	NA	NA	up
TraesCS4D02G171200	chr4D:297928451-297936237(-)	Os03g0336700	NA	AT2G40520	up
TraesCS4D02G287100	chr4D:459060096-459060760(+)	Os03g0172100	NA	NA	up
TraesCS4D02G287200	chr4D:459066102-459066557(+)	Os03g0172100	NA	NA	up
TraesCS4D02G287300	chr4D:459068393-459068879(+)	Os03g0172100	NA	NA	up
TraesCS5A02G008300	chr5A:5989148-5999236(+)	NA	NA	NA	up
TraesCS5A02G038400	chr5A:35639269-35640938(-)	NA	NA	NA	up
TraesCS5A02G052700	chr5A:47650232-47652921(+)	Os10g0370800	NA	NA	up
TraesCS5B02G190300	chr5B:344306836-344310502(+)	Os09g0363500	NA	NA	up
TraesCS5B02G301200	chr5B:486034914-486035156(-)	Os09g0515550	NA	NA	up
TraesCS5B02G373800	chr5B:551416113-551420828(+)	NA	NA	NA	up
TraesCS5B02G428900	chr5B:604226071-604226991(+)	NA	NA	NA	up
TraesCS5D02G013600	chr5D:7590258-7602982(-)	NA	NA	NA	up
TraesCS5D02G066500	chr5D:61837947-61838195(-)	NA	NA	NA	up
TraesCS5D02G330200	chr5D:421654303-421655702(+)	NA	NA	NA	up
TraesCS5D02G412900	chr5D:476011202-476011438(+)	Os03g0766600	NA	NA	up
TraesCS5D02G413000	chr5D:476012642-476013288(+)	Os03g0766800	NA	NA	up
TraesCS5D02G414100	chr5D:476725127-476726096(+)	Os03g0768900	NA	AT4G37240	up
TraesCS6A02G116700	chr6A:87297125-87298896(-)	Os07g0213500	NA	AT3G57062	up
TraesCS6A02G250100	chr6A:464249659-464250614(+)	Os02g0658200	NA	AT3G60520	up
TraesCS6A02G305700	chr6A:538540857-538541850(+)	NA	NA	NA	up
TraesCS6A02G390100	chr6A:605229276-605233261(-)	Os02g0816400	NA	NA	up
TraesCS6B02G275300	chr6B:497433534-497434576(-)	Os02g0658200	NA	AT3G60520	up
TraesCS6D02G131400	chr6D:97867593-97868351(+)	NA	NA	NA	up
TraesCS6D02G231900	chr6D:325599857-325600927(+)	Os02g0658200	NA	AT3G60520	up
TraesCS6D02G349100	chr6D:446934814-446935326(+)	Os02g0799700	NA	NA	up
TraesCS6D02G349500	chr6D:447277859-447278790(-)	Os02g0799700	NA	NA	up
TraesCS7A02G266200	chr7A:268190100-268190675(+)	NA	NA	NA	up
TraesCS7A02G357200	chr7A:524639347-524640268(+)	Os06g0559400	NA	AT5G56550	up
TraesCS7A02G377700	chr7A:553228383-553230148(+)	Os06g0606700	NA	NA	up
TraesCS7A02G416900	chr7A:608682792-608683259(-)	NA	NA	NA	up
TraesCS7D02G067800	chr7D:38545553-38545792(-)	Os06g0133400	NA	NA	up
TraesCS7D02G274700	chr7D:264318679-264320725(+)	Os08g0553400	NA	AT2G17680	up
TraesCS7D02G365500	chr7D:471931887-471932853(-)	Os06g0559400	NA	AT5G56550	up
TraesCS7D02G374500	chr7D:484923032-484924631(+)	Os06g0606700	NA	NA	up
TraesCS7D02G390100	chr7D:505328717-505329679(-)	Os02g0193300	NA	AT1G76600	up
TraesCS7D02G390200	chr7D:505588831-505589780(-)	Os02g0193200	NA	AT1G76600	up
TraesCS7D02G410000	chr7D:529040258-529040740(-)	NA	NA	NA	up
TraesCS7D02G534200	chr7D:627059112-627060131(+)	Os06g0725700	NA	NA	up
TraesCSU02G059000	chrUn:46203389-46204883(+)	Os01g0968300	NA	NA	up
TraesCSU02G071300	chrUn:62221421-62222269(+)	NA	NA	NA	up
TraesCSU02G094000	chrUn:83370708-83371079(-)	NA	NA	NA	up
TraesCS3D02G329800	chr3D:442511403-442512326(+)	Os01g0812100	NDR1/HIN1-like protein 13 [UniProtKB/Swiss-Prot:Q9ZVD2]	AT2G27080	up
TraesCS7A02G518800	chr7A:702974306-702978733(-)	Os06g0252300	NF-X1-type zinc finger protein NFXL1 [UniProtKB/Swiss-Prot:Q9SY59]	AT1G10170	up
TraesCS4A02G192500	chr4A:472962884-472966268(-)	Os11g0525200	Obtusifoliol 14-alpha demethylase (Fragment) [UniProtKB/Swiss-Prot:P93596]	AT5G05260	up
TraesCS4B02G122800	chr4B:146467158-146471064(+)	Os11g0525200	Obtusifoliol 14-alpha demethylase (Fragment) [UniProtKB/Swiss-Prot:P93596]	AT5G05260	up
TraesCS4D02G120900	chr4D:102141024-102145900(+)	Os11g0525200	Obtusifoliol 14-alpha demethylase (Fragment) [UniProtKB/Swiss-Prot:P93596]	AT5G05260	up
TraesCS2D02G425000	chr2D:537458358-537462454(-)	Os04g0610800	Oxygen-dependent coproporphyrinogen-III oxidase, chloroplastic [UniProtKB/Swiss-Prot:Q42840]	AT1G03475	up
TraesCS5A02G535100	chr5A:691976837-691977286(+)	Os03g0103300	pEARLI1-like lipid transfer protein 1 [UniProtKB/Swiss-Prot:Q9SU35]	AT1G12090	up
TraesCS5A02G249200	chr5A:463762405-463766360(-)	Os09g0471100	Peroxidase 17 [UniProtKB/Swiss-Prot:Q9SJZ2]	AT2G22420	up
TraesCS2A02G147900	chr2A:94203793-94205141(-)	Os07g0639000	Peroxidase 2 [UniProtKB/Swiss-Prot:Q9FEQ8]	NA	up
TraesCS6B02G403900	chr6B:679551008-679567420(-)	NA	Peroxidase 2 [UniProtKB/Swiss-Prot:Q9FEQ8]	NA	up
TraesCS4B02G049600	chr4B:38003982-38006880(-)	Os03g0716200	PHD finger protein MALE MEIOCYTE DEATH 1 [UniProtKB/Swiss-Prot:Q7X6Y7]	AT2G01810	up
TraesCS4D02G055500	chr4D:30513754-30515404(+)	NA	Phenolic glucoside malonyltransferase 2 [UniProtKB/Swiss-Prot:Q9LRQ8]	NA	up
TraesCS4D02G055700	chr4D:30556333-30558072(-)	NA	Phenolic glucoside malonyltransferase 2 [UniProtKB/Swiss-Prot:Q9LRQ8]	NA	up
TraesCS3A02G277500	chr3A:507299815-507303799(-)	Os01g0739200	Phosphatidylglycerophosphate phosphatase PTPMT1 [UniProtKB/Swiss-Prot:Q9ZQP1]	AT5G56610	up
TraesCS5D02G243200	chr5D:351403480-351405596(-)	Os09g0453900	Phosphatidylinositol 4-phosphate 5-kinase 1 [UniProtKB/Swiss-Prot:Q56YP2]	AT1G77660	up
TraesCS7B02G375300	chr7B:640714322-640717472(+)	Os06g0668200	Phosphoglycerate kinase, cytosolic [UniProtKB/Swiss-Prot:P12783]	AT1G79550	up
TraesCS1D02G035800	chr1D:16610392-16613480(+)	NA	Phospholipase D alpha 2 [UniProtKB/Swiss-Prot:P93844]	AT3G15730	up
TraesCS7A02G544900	chr7A:721162987-721166033(-)	NA	Phospholipase D alpha 2 [UniProtKB/Swiss-Prot:P93844]	NA	up
TraesCS7B02G468200	chr7B:725517053-725520745(-)	NA	Phospholipase D alpha 2 [UniProtKB/Swiss-Prot:P93844]	AT3G15730	up
TraesCS7B02G468300	chr7B:725522788-725527193(+)	NA	Phospholipase D alpha 2 [UniProtKB/Swiss-Prot:P93844]	AT3G15730	up
TraesCS7D02G531200	chr7D:625596372-625600094(-)	NA	Phospholipase D alpha 2 [UniProtKB/Swiss-Prot:P93844]	AT3G15730	up
TraesCS7D02G531300	chr7D:625602891-625606876(+)	NA	Phospholipase D alpha 2 [UniProtKB/Swiss-Prot:P93844]	AT3G15730	up
TraesCS5A02G025300	chr5A:19910802-19913507(+)	Os12g0623600	Plant cysteine oxidase 2 [UniProtKB/Swiss-Prot:Q8LGJ5]	NA	up
TraesCS5B02G023100	chr5B:21524523-21526820(+)	Os12g0623600	Plant cysteine oxidase 2 [UniProtKB/Swiss-Prot:Q8LGJ5]	NA	up
TraesCS5D02G031700	chr5D:29132224-29134541(+)	Os12g0623600	Plant cysteine oxidase 2 [UniProtKB/Swiss-Prot:Q8LGJ5]	NA	up
TraesCS5A02G263400	chr5A:476399506-476400096(+)	Os09g0486000	PRELI domain containing protein 3B [UniProtKB/Swiss-Prot:Q4R5S9]	AT5G13070	up
TraesCS5D02G343200	chr5D:431228583-431235066(+)	Os09g0520200	Probable 1-acylglycerol-3-phosphate O-acyltransferase [UniProtKB/Swiss-Prot:Q0J0A4]	AT4G24160	up
TraesCS2A02G175400	chr2A:133704149-133708101(-)	Os07g0604000	Probable 6-phosphogluconolactonase 2 [UniProtKB/Swiss-Prot:Q6Z4H0]	AT1G13700	up
TraesCS2B02G201700	chr2B:180616692-180619271(-)	Os07g0604000	Probable 6-phosphogluconolactonase 2 [UniProtKB/Swiss-Prot:Q6Z4H0]	AT1G13700	up
TraesCS2A02G018500	chr2A:8719425-8723536(+)	Os11g0126800	Probable apyrase 3 [UniProtKB/Swiss-Prot:Q2QYE1]	NA	up
TraesCS2D02G020200	chr2D:9635363-9639724(+)	Os11g0126800	Probable apyrase 3 [UniProtKB/Swiss-Prot:Q2QYE1]	NA	up
TraesCS4B02G322200	chr4B:612876650-612877884(-)	NA	Probable E3 ubiquitin-protein ligase ATL44 [UniProtKB/Swiss-Prot:O22755]	AT2G17450	up
TraesCS2A02G011500	chr2A:4291370-4293941(-)	Os04g0128900	Probable indole-3-pyruvate monooxygenase YUCCA8 [UniProtKB/Swiss-Prot:Q9SVU0]	AT5G43890	up
TraesCS1A02G344300	chr1A:532378806-532385116(+)	Os05g0524732	Probable LRR receptor-like serine/threonine-protein kinase At1g51880 [UniProtKB/Swiss-Prot:Q9FZB1]	AT4G29180	up
TraesCS3D02G158800	chr3D:127654028-127655668(-)	Os01g0226200	Probable membrane-associated kinase regulator 2 [UniProtKB/Swiss-Prot:Q9SH58]	NA	up
TraesCS7B02G301400	chr7B:538222652-538226798(-)	Os10g0400100	Probable methionine--tRNA ligase [UniProtKB/Swiss-Prot:Q9ZTS1]	AT4G13780	up
TraesCS7D02G395100	chr7D:509924565-509929673(-)	Os10g0400100	Probable methionine--tRNA ligase [UniProtKB/Swiss-Prot:Q9ZTS1]	AT4G13780	up
TraesCS2B02G441100	chr2B:632915735-632921095(+)	Os04g0613900	Probable potassium transporter 11 [UniProtKB/Swiss-Prot:Q7XLC6]	AT2G35060	up
TraesCS6A02G410600	chr6A:613760250-613764090(+)	Os02g0827100	Probable prolyl 4-hydroxylase 3 [UniProtKB/Swiss-Prot:Q9LN20]	AT1G20270	up
TraesCS4A02G226300	chr4A:534523474-534526764(-)	Os11g0242200	Probable protein phosphatase 2C 74 [UniProtKB/Swiss-Prot:Q53Q11]	NA	up
TraesCS4B02G088700	chr4B:89502269-89505615(-)	Os11g0242200	Probable protein phosphatase 2C 74 [UniProtKB/Swiss-Prot:Q53Q11]	NA	up
TraesCS4D02G087200	chr4D:62479799-62483162(+)	Os11g0242200	Probable protein phosphatase 2C 74 [UniProtKB/Swiss-Prot:Q53Q11]	NA	up
TraesCS1B02G085000	chr1B:69824187-69826314(+)	Os05g0125400	Probable serine/threonine-protein kinase PBL26 [UniProtKB/Swiss-Prot:Q9SFT7]	AT3G24790	up
TraesCS1D02G067700	chr1D:49585636-49588839(+)	Os05g0125400	Probable serine/threonine-protein kinase PBL26 [UniProtKB/Swiss-Prot:Q9SFT7]	AT3G24790	up
TraesCS4A02G388000	chr4A:665623977-665628887(-)	Os06g0143700	Probable sulfate transporter 3.4 [UniProtKB/Swiss-Prot:Q9LW86]	AT3G15990	up
TraesCS2A02G315900	chr2A:541836022-541836957(-)	Os04g0447900	Probable transcription repressor OFP9 [UniProtKB/Swiss-Prot:P0DKG3]	NA	up
TraesCS5A02G190000	chr5A:394181080-394183400(-)	Os09g0369400	Probable trehalose-phosphate phosphatase 7 [UniProtKB/Swiss-Prot:Q6H5L4]	AT4G39770	up
TraesCS2B02G187500	chr2B:162872445-162873846(-)	Os07g0680400	Probable WRKY transcription factor 41 [UniProtKB/Swiss-Prot:Q8H0Y8]	NA	up
TraesCS3D02G238300	chr3D:329602667-329603988(-)	Os01g0656400	Probable WRKY transcription factor 53 [UniProtKB/Swiss-Prot:Q9SUP6]	AT4G23810	up
TraesCS7D02G110600	chr7D:66695801-66699035(-)	Os06g0158100	Probable WRKY transcription factor 53 [UniProtKB/Swiss-Prot:Q9SUP6]	NA	up
TraesCS2A02G043600	chr2A:17440687-17441627(-)	NA	Probable WRKY transcription factor 62 [UniProtKB/Swiss-Prot:Q9LZV6]	NA	up
TraesCS2A02G043700	chr2A:17446997-17448024(-)	NA	Probable WRKY transcription factor 70 [UniProtKB/Swiss-Prot:Q9LY00]	NA	up
TraesCS7A02G427600	chr7A:620749076-620750688(-)	Os06g0696400	Probable xyloglucan endotransglucosylase/hydrolase protein 23 [UniProtKB/Swiss-Prot:Q38910]	AT5G57560	up
TraesCS7B02G327700	chr7B:581892922-581894632(-)	Os06g0696400	Probable xyloglucan endotransglucosylase/hydrolase protein 23 [UniProtKB/Swiss-Prot:Q38910]	AT5G57560	up
TraesCS7D02G419900	chr7D:539133244-539134556(-)	Os06g0696400	Probable xyloglucan endotransglucosylase/hydrolase protein 23 [UniProtKB/Swiss-Prot:Q38910]	AT5G57560	up
TraesCSU02G038900	chrUn:31929898-31933611(+)	Os08g0253800	Probable xyloglucan glycosyltransferase 3 [UniProtKB/Swiss-Prot:Q7PC69]	AT4G31590	up
TraesCS7D02G387600	chr7D:501508761-501509542(+)	Os06g0633100	Protein GLUTAMINE DUMPER 4 [UniProtKB/Swiss-Prot:Q8S8A0]	AT3G30725	up
TraesCS7D02G387800	chr7D:501609416-501610161(-)	Os06g0633100	Protein GLUTAMINE DUMPER 4 [UniProtKB/Swiss-Prot:Q8S8A0]	AT3G30725	up
TraesCS7D02G341000	chr7D:436877993-436881336(-)	NA	Protein IQ-DOMAIN 20 [UniProtKB/Swiss-Prot:Q9SD11]	NA	up
TraesCS2B02G358100	chr2B:510896423-510898147(-)	Os04g0481600	Protein JINGUBANG [UniProtKB/Swiss-Prot:O48716]	NA	up
TraesCS3D02G497300	chr3D:588484721-588489721(-)	Os01g0954500	Protein LATERAL ROOT PRIMORDIUM 1 [UniProtKB/Swiss-Prot:Q94CK9]	AT5G12330	up
TraesCS6A02G001200	chr6A:734214-735473(-)	NA	Protein LIAT1 [UniProtKB/Swiss-Prot:Q6ZQX7]	NA	up
TraesCS3B02G525200	chr3B:766832524-766836031(-)	Os07g0177300	Protein LIFEGUARD 4 [UniProtKB/Swiss-Prot:Q9SA63]	AT1G03070	up
TraesCS1B02G187500	chr1B:335732515-335735139(+)	Os10g0499600	Protein NEOXANTHIN-DEFICIENT 1 [UniProtKB/Swiss-Prot:Q0IWM5]	AT1G28100	up
TraesCS1D02G167400	chr1D:238467927-238470920(-)	Os10g0499600	Protein NEOXANTHIN-DEFICIENT 1 [UniProtKB/Swiss-Prot:Q0IWM5]	AT1G28100	up
TraesCS6A02G316800	chr6A:553058769-553060365(+)	Os02g0756600	Protein PHOSPHATE-INDUCED 1 [UniProtKB/Swiss-Prot:O82161]	AT4G08950	up
TraesCS6A02G316900	chr6A:553100181-553101363(+)	Os02g0756200	Protein PHOSPHATE-INDUCED 1 [UniProtKB/Swiss-Prot:O82161]	AT4G08950	up
TraesCS6B02G347300	chr6B:611504331-611505278(+)	Os02g0756600	Protein PHOSPHATE-INDUCED 1 [UniProtKB/Swiss-Prot:O82161]	AT4G08950	up
TraesCS6D02G296400	chr6D:407579513-407580749(+)	Os02g0756200	Protein PHOSPHATE-INDUCED 1 [UniProtKB/Swiss-Prot:O82161]	AT4G08950	up
TraesCS1A02G004400	chr1A:2642460-2648016(-)	NA	Protein SAWADEE HOMEODOMAIN HOMOLOG 2 [UniProtKB/Swiss-Prot:Q8RWJ7]	NA	up
TraesCS7B02G217000	chr7B:399878917-399882502(-)	Os08g0117700	Protein STRUBBELIG-RECEPTOR FAMILY 8 [UniProtKB/Swiss-Prot:Q6R2J8]	AT4G22730	up
TraesCS1B02G182400	chr1B:329372817-329379656(+)	Os10g0492300	Protein TIC110, chloroplastic [UniProtKB/Swiss-Prot:Q8LPR9]	NA	up
TraesCS6D02G148400	chr6D:121344671-121346466(-)	Os02g0729100	Protein trichome birefringence-like 19 [UniProtKB/Swiss-Prot:Q9LFT0]	NA	up
TraesCS2B02G366300	chr2B:522083491-522090326(+)	Os04g0490100	Protoporphyrinogen oxidase, mitochondrial [UniProtKB/Swiss-Prot:O24164]	AT5G14220	up
TraesCS5B02G495900	chr5B:663134978-663140765(-)	NA	Putative B3 domain-containing protein Os04g0346900 [UniProtKB/Swiss-Prot:Q7XS75]	NA	up
TraesCS2D02G408700	chr2D:523624627-523627503(+)	Os04g0555300	Putative glycerol-3-phosphate transporter 1 [UniProtKB/Swiss-Prot:Q9C5L3]	AT3G47420	up
TraesCS7B02G201500	chr7B:368154260-368156975(-)	Os08g0156600	Putative glycerol-3-phosphate transporter 1 [UniProtKB/Swiss-Prot:Q9C5L3]	AT3G47420	up
TraesCS7D02G349100	chr7D:448855456-448858055(+)	Os06g0602500	Putative receptor protein kinase ZmPK1 [UniProtKB/Swiss-Prot:P17801]	AT5G20050	up
TraesCS4A02G110900	chr4A:135613901-135616927(-)	Os03g0293500	Pyruvate decarboxylase 2 [UniProtKB/Swiss-Prot:A2XFI3]	AT5G01320	up
TraesCS2A02G593000	chr2A:779818180-779822579(-)	Os04g0677500	Pyruvate kinase, cytosolic isozyme [UniProtKB/Swiss-Prot:P22200]	AT5G08570	up
TraesCS2B02G591300	chr2B:776811578-776816217(+)	Os04g0677500	Pyruvate kinase, cytosolic isozyme [UniProtKB/Swiss-Prot:P22200]	AT5G08570	up
TraesCS2D02G561700	chr2D:633847433-633852003(+)	Os04g0677500	Pyruvate kinase, cytosolic isozyme [UniProtKB/Swiss-Prot:P22200]	AT5G08570	up
TraesCS3A02G008900	chr3A:8258758-8260510(+)	NA	Receptor-like protein kinase ANXUR2 [UniProtKB/Swiss-Prot:Q3E8W4]	NA	up
TraesCS4D02G352200	chr4D:503615478-503621888(+)	Os01g0360200	Respiratory burst oxidase homolog protein B [UniProtKB/Swiss-Prot:Q5ZAJ0]	AT1G09090	up
TraesCS5D02G105900	chr5D:119706812-119710572(-)	Os12g0541300	Respiratory burst oxidase homolog protein B [UniProtKB/Swiss-Prot:Q948T9]	AT1G09090	up
TraesCS5A02G211800	chr5A:427065400-427075221(+)	Os09g0438000	Respiratory burst oxidase homolog protein E [UniProtKB/Swiss-Prot:O81211]	AT1G19230	up
TraesCS5D02G222100	chr5D:329610128-329620046(-)	Os09g0438000	Respiratory burst oxidase homolog protein E [UniProtKB/Swiss-Prot:O81211]	AT1G19230	up
TraesCS7D02G531400	chr7D:625610151-625612120(+)	Os06g0725000	Rhodanese-like domain-containing protein 15, chloroplastic [UniProtKB/Swiss-Prot:Q38853]	AT5G66040	up
TraesCS5B02G154200	chr5B:283986866-283988973(+)	Os12g0517200	Ribosomal protein S10, mitochondrial [UniProtKB/Swiss-Prot:P51428]	NA	up
TraesCS2D02G101000	chr2D:54066234-54067273(-)	Os07g0683600	Ricin B-like lectin R40G3 [UniProtKB/Swiss-Prot:Q6Z4N4]	AT2G39050	up
TraesCS7A02G347900	chr7A:510551967-510552973(+)	Os06g0535200	RING-H2 finger protein ATL17 [UniProtKB/Swiss-Prot:Q8LF65]	NA	up
TraesCS7B02G061100	chr7B:63768023-63769356(+)	Os06g0192800	RING-H2 finger protein ATL3 [UniProtKB/Swiss-Prot:Q9XF63]	NA	up
TraesCS7D02G331100	chr7D:422617711-422618253(-)	Os06g0535200	RING-H2 finger protein ATL32 [UniProtKB/Swiss-Prot:Q8W571]	NA	up
TraesCSU02G211400	chrUn:313467320-313467778(+)	NA	RING-H2 finger protein ATL75 [UniProtKB/Swiss-Prot:Q94BY6]	NA	up
TraesCS3A02G360300	chr3A:608189211-608191673(+)	Os01g0842200	Scarecrow-like protein 9 [UniProtKB/Swiss-Prot:O80933]	AT2G37650	up
TraesCS5B02G335800	chr5B:518959853-518962723(-)	Os09g0542700	Serine/threonine protein phosphatase 2A 57 kDa regulatory subunit B' alpha isoform [UniProtKB/Swiss-Prot:O04375]	NA	up
TraesCS1B02G446500	chr1B:666535726-666539402(-)	Os05g0577700	Serine/threonine-protein kinase STY13 [UniProtKB/Swiss-Prot:Q9ZQ31]	AT5G50000	up
TraesCS1D02G423800	chr1D:478411677-478415662(-)	Os05g0577700	Serine/threonine-protein kinase STY13 [UniProtKB/Swiss-Prot:Q9ZQ31]	AT3G01490	up
TraesCS2A02G091100	chr2A:43483344-43489401(-)	Os07g0691600	Sex determination protein tasselseed-2 [UniProtKB/Swiss-Prot:P50160]	AT3G51680	up
TraesCS4B02G358400	chr4B:648912253-648914008(-)	Os03g0115700	Short-chain dehydrogenase TIC 32 B, chloroplastic [UniProtKB/Swiss-Prot:A0A078ISJ6]	AT4G24050	up
TraesCS2A02G169600	chr2A:124390687-124391900(+)	Os03g0406100	SPX domain-containing protein 5 [UniProtKB/Swiss-Prot:Q7Y0F6]	NA	up
TraesCS7B02G018600	chr7B:15592400-15602503(-)	Os06g0160700	Starch synthase 1, chloroplastic/amyloplastic [UniProtKB/Swiss-Prot:Q43654]	AT5G24300	up
TraesCS3A02G408700	chr3A:653416787-653418249(-)	Os01g0880800	Stearoyl-[acyl-carrier-protein] 9-desaturase 1, chloroplastic [UniProtKB/Swiss-Prot:Q8LJJ9]	AT3G02630	up
TraesCS3D02G403800	chr3D:517811310-517812966(-)	Os01g0880800	Stearoyl-[acyl-carrier-protein] 9-desaturase 1, chloroplastic [UniProtKB/Swiss-Prot:Q8LJJ9]	AT3G02630	up
TraesCS1B02G456200	chr1B:670899372-670901711(+)	Os05g0584900	S-type anion channel SLAH2 [UniProtKB/Swiss-Prot:Q9ASQ7]	AT4G27970	up
TraesCS1D02G433100	chr1D:482491189-482493374(-)	Os05g0584900	S-type anion channel SLAH2 [UniProtKB/Swiss-Prot:Q9ASQ7]	AT4G27970	up
TraesCS4A02G232400	chr4A:541987324-541988454(+)	Os11g0267000	Tetrapyrrole-binding protein, chloroplastic [UniProtKB/Swiss-Prot:Q9LX31]	NA	up
TraesCS4D02G081500	chr4D:55250298-55251359(-)	Os11g0267000	Tetrapyrrole-binding protein, chloroplastic [UniProtKB/Swiss-Prot:Q9LX31]	NA	up
TraesCS7A02G376800	chr7A:550052021-550053634(+)	Os07g0529600	Thiamine thiazole synthase 2, chloroplastic [UniProtKB/Swiss-Prot:C5X2M4]	AT5G54770	up
TraesCS1B02G281400	chr1B:489628876-489630276(+)	Os05g0433800	Transcription elongation factor SPT5 [UniProtKB/Swiss-Prot:O00267]	NA	up
TraesCS5A02G380900	chr5A:578061853-578067290(+)	Os03g0741100	Transcription factor BHLH148 [UniProtKB/Swiss-Prot:Q75KV9]	AT5G43650	up
TraesCS7A02G543300	chr7A:720130601-720131944(+)	Os06g0724800	Transcription factor bHLH93 [UniProtKB/Swiss-Prot:Q9LSL1]	NA	up
TraesCS7B02G465400	chr7B:721806770-721808182(+)	Os06g0724800	Transcription factor bHLH93 [UniProtKB/Swiss-Prot:Q9LSL1]	NA	up
TraesCS7B02G474500	chr7B:730813938-730818972(+)	Os09g0323500	Transport and Golgi organization 2 homolog [UniProtKB/Swiss-Prot:P54797]	NA	up
TraesCS5B02G320500	chr5B:505805430-505809380(-)	Os09g0532400	Two-component response regulator-like PRR95 [UniProtKB/Swiss-Prot:Q689G6]	NA	up
TraesCS2B02G459000	chr2B:653610681-653611670(+)	Os04g0600300	Ubiquinol oxidase 1b, mitochondrial [UniProtKB/Swiss-Prot:O82766]	AT3G22370	up
TraesCS2D02G436100	chr2D:546872156-546873142(+)	Os04g0600300	Ubiquinol oxidase 1b, mitochondrial [UniProtKB/Swiss-Prot:O82766]	AT3G22370	up
TraesCS1B02G299700	chr1B:520516977-520517881(+)	NA	Uclacyanin 1 [UniProtKB/Swiss-Prot:O82081]	NA	up
TraesCS2D02G543600	chr2D:621343463-621344117(+)	Os04g0673800	Uclacyanin 1 [UniProtKB/Swiss-Prot:O82081]	NA	up
TraesCS7A02G308000	chr7A:435864488-435865337(-)	Os08g0137800	Uclacyanin 1 [UniProtKB/Swiss-Prot:O82081]	NA	up
TraesCS7B02G208100	chr7B:380855464-380856410(-)	Os08g0137800	Uclacyanin 1 [UniProtKB/Swiss-Prot:O82081]	NA	up
TraesCS7B02G208200	chr7B:380863176-380864009(-)	Os08g0137800	Uclacyanin 1 [UniProtKB/Swiss-Prot:O82081]	NA	up
TraesCS7D02G304800	chr7D:386562664-386563443(-)	Os08g0137800	Uclacyanin 1 [UniProtKB/Swiss-Prot:O82081]	NA	up
TraesCS6A02G305800	chr6A:538550712-538552699(+)	Os02g0748800	Uncharacterized protein At5g39865 [UniProtKB/Swiss-Prot:Q9FLE8]	NA	up
TraesCS7B02G135700	chr7B:166988834-166992014(+)	Os08g0497600	Uncharacterized WD repeat-containing protein C2A9.03 [UniProtKB/Swiss-Prot:Q9Y7K5]	AT5G56190	up
TraesCS4D02G186500	chr4D:324009400-324010467(+)	Os03g0305400	Universal stress protein A-like protein [UniProtKB/Swiss-Prot:Q8LGG8]	AT3G62550	up
TraesCS5A02G389400	chr5A:585416279-585417372(-)	Os03g0750000	Universal stress protein A-like protein [UniProtKB/Swiss-Prot:Q8LGG8]	NA	up
TraesCS5A02G427000	chr5A:611817512-611817955(+)	NA	VQ motif-containing protein 8, chloroplastic [UniProtKB/Swiss-Prot:Q9CA36]	NA	up
TraesCS1B02G076100	chr1B:58930827-58933501(+)	Os05g0135100	Wall-associated receptor kinase 2 [UniProtKB/Swiss-Prot:Q9LMP1]	NA	up
TraesCS2B02G536500	chr2B:732038730-732042160(-)	Os04g0658700	Wall-associated receptor kinase-like 8 [UniProtKB/Swiss-Prot:Q9SA25]	NA	up
TraesCS6A02G329900	chr6A:562812483-562814851(+)	Os02g0768300	WAT1-related protein At1g44800 [UniProtKB/Swiss-Prot:Q9LPF1]	AT1G21890	up
TraesCS6D02G308900	chr6D:419657297-419659264(+)	Os02g0768300	WAT1-related protein At1g44800 [UniProtKB/Swiss-Prot:Q9LPF1]	AT4G08290	up
TraesCS4B02G316400	chr4B:605930819-605933060(-)	Os03g0149300	WAT1-related protein At4g08300 [UniProtKB/Swiss-Prot:Q501F8]	NA	up
TraesCS1B02G065000	chr1B:49429841-49431030(+)	Os08g0519300	Xylanase inhibitor protein 1 [UniProtKB/Swiss-Prot:Q7GCM7]	NA	up
TraesCS4B02G354700	chr4B:646145800-646146702(-)	Os03g0117300	Xyloglucan endotransglucosylase/hydrolase protein 31 [UniProtKB/Swiss-Prot:P93046]	NA	up
TraesCS3A02G107200	chr3A:71793752-71796017(+)	Os01g0192000	Zinc finger CCCH domain-containing protein 2 [UniProtKB/Swiss-Prot:Q9FU27]	AT4G29190	up
TraesCS3B02G125600	chr3B:101799238-101802140(+)	Os01g0192000	Zinc finger CCCH domain-containing protein 2 [UniProtKB/Swiss-Prot:Q9FU27]	AT2G19810	up
TraesCS3D02G109300	chr3D:63007082-63008233(+)	Os01g0192000	Zinc finger CCCH domain-containing protein 2 [UniProtKB/Swiss-Prot:Q9FU27]	AT4G29190	up
TraesCS1B02G360300	chr1B:588821522-588822758(-)	Os05g0525900	Zinc finger CCCH domain-containing protein 37 [UniProtKB/Swiss-Prot:Q65X92]	NA	up
TraesCS7A02G174500	chr7A:128404791-128406105(-)	Os06g0216200	12-oxophytodienoate reductase 1 [UniProtKB/Swiss-Prot:Q84QK0]	AT1G76690	down
TraesCS6A02G325700	chr6A:559166926-559168959(-)	Os02g0771600	1-aminocyclopropane-1-carboxylate oxidase 3 [UniProtKB/Swiss-Prot:Q08507]	AT1G05010	down
TraesCS6B02G356200	chr6B:624495761-624497229(-)	Os02g0771600	1-aminocyclopropane-1-carboxylate oxidase 3 [UniProtKB/Swiss-Prot:Q08507]	AT1G05010	down
TraesCS6D02G281900	chr6D:389588754-389592975(-)	Os02g0751800	2,3-bisphosphoglycerate-dependent phosphoglycerate mutase [UniProtKB/Swiss-Prot:Q6MEW4]	AT1G78050	down
TraesCS6B02G318100	chr6B:566121276-566122422(-)	NA	2'-deoxymugineic-acid 2'-dioxygenase [UniProtKB/Swiss-Prot:Q40062]	NA	down
TraesCS3D02G381700	chr3D:497819304-497820486(-)	Os01g0878800	4,5-DOPA dioxygenase extradiol [UniProtKB/Swiss-Prot:Q70FG7]	AT4G15093	down
TraesCS7D02G503000	chr7D:608273583-608274501(+)	Os06g0697500	AAA-ATPase At3g28510 [UniProtKB/Swiss-Prot:Q9LH84]	AT3G28540	down
TraesCS3A02G356800	chr3A:604568316-604570346(+)	Os01g0842600	AAA-ATPase At3g28540 [UniProtKB/Swiss-Prot:Q9LH82]	NA	down
TraesCS3B02G578400	chr3B:807881862-807882931(+)	Os01g0959100	Abscisic stress-ripening protein 1 [UniProtKB/Swiss-Prot:Q08655]	NA	down
TraesCS4A02G388700	chr4A:666482412-666484666(-)	Os08g0470200	Alpha carbonic anhydrase 7 [UniProtKB/Swiss-Prot:Q8L817]	AT2G28210	down
TraesCS5B02G120800	chr5B:214261197-214263646(-)	Os12g0181500	Amino acid permease 6 [UniProtKB/Swiss-Prot:P92934]	AT1G77380	down
TraesCS5A02G153900	chr5A:331398338-331403028(+)	Os06g0265000	Asparagine synthetase [glutamine-hydrolyzing] [UniProtKB/Swiss-Prot:P31752]	AT3G47340	down
TraesCS4B02G194400	chr4B:417737785-417741607(+)	Os03g0291500	Asparagine synthetase [glutamine-hydrolyzing] 1 [UniProtKB/Swiss-Prot:Q10MX3]	AT5G10240	down
TraesCS4D02G195100	chr4D:338823037-338827058(+)	Os03g0291500	Asparagine synthetase [glutamine-hydrolyzing] 1 [UniProtKB/Swiss-Prot:Q10MX3]	AT5G65010	down
TraesCS6A02G399200	chr6A:609175660-609177270(+)	Os02g0820800	AT-hook motif nuclear-localized protein 20 [UniProtKB/Swiss-Prot:Q8GWQ2]	AT4G00200	down
TraesCS5B02G288000	chr5B:473742882-473747284(-)	Os08g0534300	Auxin-responsive protein SAUR71 [UniProtKB/Swiss-Prot:Q9SGU2]	AT5G50760	down
TraesCS5D02G296300	chr5D:393880881-393881334(-)	Os08g0534950	Auxin-responsive protein SAUR71 [UniProtKB/Swiss-Prot:Q9SGU2]	AT5G50760	down
TraesCS7A02G468600	chr7A:664699313-664700304(+)	Os06g0671150	Auxin-responsive protein SAUR72 [UniProtKB/Swiss-Prot:Q9LTV3]	NA	down
TraesCS1A02G250000	chr1A:441841792-441843417(+)	Os05g0399300	Basic endochitinase A [UniProtKB/Swiss-Prot:Q9FRV1]	AT3G12500	down
TraesCS1A02G173800	chr1A:309789692-309791565(+)	Os10g0503300	Benzyl alcohol O-benzoyltransferase [UniProtKB/Swiss-Prot:Q8GT20]	AT5G17540	down
TraesCS1D02G085000	chr1D:69196449-69197744(-)	Os05g0141300	Benzyl alcohol O-benzoyltransferase [UniProtKB/Swiss-Prot:Q8GT20]	NA	down
TraesCS7A02G407500	chr7A:593014411-593016203(-)	Os06g0710700	Benzyl alcohol O-benzoyltransferase [UniProtKB/Swiss-Prot:Q8GT20]	NA	down
TraesCS6A02G009000	chr6A:3745929-3748223(-)	Os11g0508600	Bidirectional sugar transporter SWEET14 [UniProtKB/Swiss-Prot:B8BKP4]	AT5G23660	down
TraesCS3B02G229000	chr3B:335095185-335117832(+)	Os01g0375200	Bifunctional 3-dehydroquinate dehydratase/shikimate dehydrogenase, chloroplastic [UniProtKB/Swiss-Prot:Q9SQT8]	AT3G06350	down
TraesCS2B02G410800	chr2B:584465809-584466520(-)	Os04g0545400	Blue copper protein [UniProtKB/Swiss-Prot:Q41001]	AT2G44790	down
TraesCS6D02G090200	chr6D:56019472-56022958(+)	Os04g0402100	Calnexin homolog [UniProtKB/Swiss-Prot:Q39817]	AT5G61790	down
TraesCS6A02G101900	chr6A:70910457-70914348(+)	Os04g0402100	Calnexin homolog 1 [UniProtKB/Swiss-Prot:P29402]	AT5G61790	down
TraesCS7A02G454400	chr7A:649150422-649154246(-)	Os01g0639900	Carbonic anhydrase, chloroplastic [UniProtKB/Swiss-Prot:P40880]	NA	down
TraesCS7D02G443500	chr7D:563662671-563666267(-)	Os01g0639900	Carbonic anhydrase, chloroplastic [UniProtKB/Swiss-Prot:P40880]	AT1G70410	down
TraesCS5B02G106600	chr5B:144467653-144468526(+)	Os12g0514300	CASP-like protein 2B1 [UniProtKB/Swiss-Prot:A7R385]	NA	down
TraesCS5D02G039800	chr5D:40967500-40971402(+)	Os12g0616500	Cation/H(+) antiporter 19 [UniProtKB/Swiss-Prot:Q9LUN4]	AT3G17630	down
TraesCS1D02G082500	chr1D:64417145-64421396(-)	Os05g0136200	CBL-interacting protein kinase 17 [UniProtKB/Swiss-Prot:Q75L42]	AT1G48260	down
TraesCS1B02G418800	chr1B:642495688-642496786(+)	Os02g0579800	Cell number regulator 2 [UniProtKB/Swiss-Prot:B6TYV8]	AT1G14870	down
TraesCS6A02G098600	chr6A:65797706-65800777(+)	Os12g0438600	Chloride channel protein CLC-b [UniProtKB/Swiss-Prot:P92942]	AT3G27170	down
TraesCS7A02G329200	chr7A:478585657-478587341(+)	Os08g0117700	Cold-responsive protein kinase 1 [UniProtKB/Swiss-Prot:Q93YN1]	NA	down
TraesCS7A02G064200	chr7A:32026207-32030171(-)	Os06g0129900	Cytochrome P450 704C1 [UniProtKB/Swiss-Prot:Q50EK3]	AT2G45510	down
TraesCS4A02G417700	chr4A:687660498-687661922(-)	NA	Cytochrome P450 77A1 (Fragment) [UniProtKB/Swiss-Prot:P37123]	NA	down
TraesCS1B02G202400	chr1B:363476906-363480742(-)	Os10g0512400	Cytochrome P450 84A1 [UniProtKB/Swiss-Prot:Q42600]	AT4G36220	down
TraesCS2A02G025100	chr2A:11981890-11983311(-)	NA	Cytochrome P450 89A2 [UniProtKB/Swiss-Prot:Q42602]	NA	down
TraesCS6B02G214700	chr6B:290213802-290215403(+)	Os02g0220000	Cytokinin dehydrogenase 7 [UniProtKB/Swiss-Prot:Q6YW50]	AT5G56970	down
TraesCS3D02G424800	chr3D:536979391-536980569(+)	NA	Cytosolic sulfotransferase 15 [UniProtKB/Swiss-Prot:Q8L5A7]	NA	down
TraesCS2D02G039100	chr2D:14357793-14359112(-)	NA	Cytosolic sulfotransferase 5 [UniProtKB/Swiss-Prot:Q9M1V2]	NA	down
Gene	Location	Oryza sativa	Description	Arabidopsis thaliana	down
TraesCS2A02G259900	chr2A:408772893-408773920(-)	Os07g0107300	Dirigent protein 1 [UniProtKB/Swiss-Prot:Q9FIG6]	NA	down
TraesCS2D02G156300	chr2D:99683284-99684185(+)	Os07g0637700	Dirigent protein 5 [UniProtKB/Swiss-Prot:Q9SH66]	AT1G64160	down
TraesCS2A02G020000	chr2A:9316530-9318231(+)	NA	Disease resistance protein RGA2 [UniProtKB/Swiss-Prot:Q7XBQ9]	NA	down
TraesCS5B02G295500	chr5B:479324065-479328214(+)	Os09g0512800	DNA repair RAD52-like protein 2, chloroplastic [UniProtKB/Swiss-Prot:Q9FIJ4]	NA	down
TraesCS5D02G222300	chr5D:329795975-329796630(-)	Os09g0437500	Dormancy-associated protein homolog 3 [UniProtKB/Swiss-Prot:Q8LD26]	AT1G54070	down
TraesCS2A02G311800	chr2A:535701410-535702544(-)	Os02g0561800	E3 ubiquitin-protein ligase EL5 [UniProtKB/Swiss-Prot:Q9LRB7]	NA	down
TraesCS2A02G065200	chr2A:29593791-29594126(+)	Os04g0243700	E3 ubiquitin-protein ligase RNF165 [UniProtKB/Swiss-Prot:E9QAU8]	NA	down
TraesCS1D02G048000	chr1D:28165354-28167402(+)	Os03g0829200	Epoxide hydrolase A [UniProtKB/Swiss-Prot:I6YGS0]	NA	down
TraesCS3B02G491700	chr3B:737920375-737922266(-)	Os01g0934800	Esterase PIR7B [UniProtKB/Swiss-Prot:Q0JG99]	NA	down
TraesCS7D02G147200	chr7D:94005429-94006409(+)	Os06g0181700	Ethylene-responsive transcription factor ERF003 [UniProtKB/Swiss-Prot:Q94AW5]	AT5G25190	down
TraesCS3D02G476800	chr3D:577263763-577264504(-)	NA	Expansin-B7 [UniProtKB/Swiss-Prot:Q9LD07]	NA	down
TraesCS7A02G546000	chr7A:721818007-721819799(+)	Os06g0725300	Expansin-like A4 [UniProtKB/Swiss-Prot:Q5Z980]	NA	down
TraesCS3B02G094500	chr3B:63387316-63390082(+)	NA	F-box protein PP2-B10 [UniProtKB/Swiss-Prot:Q9ZVQ6]	NA	down
TraesCS7A02G304800	chr7A:429040254-429043391(-)	Os08g0150700	F-box protein PP2-B10 [UniProtKB/Swiss-Prot:Q9ZVQ6]	NA	down
TraesCS7D02G300300	chr7D:380991295-380993881(-)	Os08g0150700	F-box protein PP2-B10 [UniProtKB/Swiss-Prot:Q9ZVQ6]	NA	down
TraesCS5B02G380300	chr5B:558284191-558285476(+)	Os03g0638900	F-box/LRR-repeat protein At3g48880 [UniProtKB/Swiss-Prot:Q9M2Z5]	NA	down
TraesCS3D02G181800	chr3D:164546261-164546994(-)	Os01g0257300	Flowering-promoting factor 1-like protein 1 [UniProtKB/Swiss-Prot:Q9LGE3]	AT5G24860	down
TraesCS3B02G163000	chr3B:160639603-160641012(-)	Os01g0348000	Fruit bromelain [UniProtKB/Swiss-Prot:O23791]	NA	down
TraesCS2B02G109800	chr2B:71292328-71293806(-)	Os07g0687900	Galactinol synthase 2 [UniProtKB/Swiss-Prot:Q9FXB2]	AT2G47180	down
TraesCS3A02G063900	chr3A:38125304-38125687(+)	Os11g0537350	Germin-like protein 11-1 [UniProtKB/Swiss-Prot:Q2R352]	NA	down
TraesCSU02G145600	chrUn:156734981-156735574(+)	Os08g0189400	Germin-like protein 8-5 [UniProtKB/Swiss-Prot:Q6YZA6]	AT5G39120	down
TraesCS3B02G526100	chr3B:768470821-768482837(+)	Os01g0947000	Glucan endo-1,3-beta-glucosidase GIII [UniProtKB/Swiss-Prot:Q02126]	NA	down
TraesCS6B02G327500	chr6B:577183711-577187787(-)	Os02g0735200	Glutamine synthetase cytosolic isozyme 1-1 [UniProtKB/Swiss-Prot:P14656]	AT3G17820	down
TraesCS1A02G013900	chr1A:7675688-7677264(-)	Os01g0371500	Glutathione S-transferase 1 [UniProtKB/Swiss-Prot:P12653]	NA	down
TraesCS4B02G059300	chr4B:50443190-50444425(+)	Os01g0370200	Glutathione S-transferase 1 [UniProtKB/Swiss-Prot:P30110]	NA	down
TraesCS3D02G445400	chr3D:554398090-554400004(-)	Os01g0933900	Glutathione S-transferase 3 [UniProtKB/Swiss-Prot:P04907]	NA	down
TraesCS1D02G190500	chr1D:262334529-262335572(+)	Os10g0530400	Glutathione S-transferase U17 [UniProtKB/Swiss-Prot:Q9FUS8]	NA	down
TraesCS2D02G589300	chr2D:645893333-645894347(+)	Os07g0152700	Glutathione S-transferase U19 [UniProtKB/Swiss-Prot:Q9ZRW8]	NA	down
TraesCS2B02G125400	chr2B:93704658-93707073(-)	NA	Heat shock 70 kDa protein BIP5 [UniProtKB/Swiss-Prot:Q6Z058]	NA	down
TraesCS4D02G358900	chr4D:506339104-506340233(-)	NA	Heat stress transcription factor C-2a [UniProtKB/Swiss-Prot:Q6EUG4]	NA	down
TraesCS6A02G030700	chr6A:15727844-15729367(+)	Os02g0112100	High-affinity nitrate transporter 2.2 [UniProtKB/Swiss-Prot:P0DKH0]	AT1G08090	down
TraesCS6A02G030800	chr6A:15734520-15736043(+)	Os02g0112100	High-affinity nitrate transporter 2.2 [UniProtKB/Swiss-Prot:P0DKH0]	AT1G08090	down
TraesCS6A02G030900	chr6A:15747526-15749383(+)	Os02g0112100	High-affinity nitrate transporter 2.2 [UniProtKB/Swiss-Prot:P0DKH0]	AT1G08090	down
TraesCS6A02G031200	chr6A:15781020-15782725(-)	Os02g0112100	High-affinity nitrate transporter 2.2 [UniProtKB/Swiss-Prot:P0DKH0]	AT1G08090	down
TraesCS6B02G044000	chr6B:26591111-26592640(+)	Os02g0112600	High-affinity nitrate transporter 2.2 [UniProtKB/Swiss-Prot:P0DKH0]	AT1G08090	down
TraesCS6B02G044100	chr6B:26596252-26597775(-)	Os02g0112600	High-affinity nitrate transporter 2.2 [UniProtKB/Swiss-Prot:P0DKH0]	AT1G08090	down
TraesCS6B02G044300	chr6B:26625403-26626926(-)	Os02g0112100	High-affinity nitrate transporter 2.2 [UniProtKB/Swiss-Prot:P0DKH0]	AT1G08090	down
TraesCS6B02G044400	chr6B:26633039-26634966(-)	Os02g0112600	High-affinity nitrate transporter 2.2 [UniProtKB/Swiss-Prot:P0DKH0]	AT1G08090	down
TraesCS6B02G044500	chr6B:26644113-26645632(-)	Os02g0112600	High-affinity nitrate transporter 2.2 [UniProtKB/Swiss-Prot:P0DKH0]	AT1G08090	down
TraesCS6D02G035600	chr6D:14618629-14620585(+)	Os02g0112600	High-affinity nitrate transporter 2.2 [UniProtKB/Swiss-Prot:P0DKH0]	AT1G08090	down
TraesCS6D02G035800	chr6D:14655066-14656589(-)	Os02g0112100	High-affinity nitrate transporter 2.2 [UniProtKB/Swiss-Prot:P0DKH0]	AT1G08090	down
TraesCS6D02G035900	chr6D:14679252-14680775(-)	Os02g0112100	High-affinity nitrate transporter 2.2 [UniProtKB/Swiss-Prot:P0DKH0]	AT1G08090	down
TraesCS3A02G254000	chr3A:475304797-475306341(-)	Os01g0704100	High-affinity nitrate transporter 2.3 [UniProtKB/Swiss-Prot:Q94JG1]	AT1G12940	down
TraesCS3D02G254900	chr3D:356623041-356624585(-)	Os01g0704100	High-affinity nitrate transporter 2.3 [UniProtKB/Swiss-Prot:Q94JG1]	AT1G12940	down
TraesCS4A02G367300	chr4A:640232228-640233158(+)	NA	High-affinity nitrate transporter-activating protein 2.1 [UniProtKB/Swiss-Prot:Q6ZI50]	NA	down
TraesCS5D02G506100	chr5D:531971003-531972109(-)	Os02g0595900	High-affinity nitrate transporter-activating protein 2.1 [UniProtKB/Swiss-Prot:Q6ZI50]	NA	down
TraesCS6A02G209900	chr6A:380361041-380362225(-)	Os02g0595900	High-affinity nitrate transporter-activating protein 2.1 [UniProtKB/Swiss-Prot:Q6ZI50]	AT4G24715	down
TraesCS6A02G210000	chr6A:381025658-381028549(-)	Os02g0595900	High-affinity nitrate transporter-activating protein 2.1 [UniProtKB/Swiss-Prot:Q6ZI50]	AT4G24715	down
TraesCS6B02G238700	chr6B:415788848-415790024(-)	Os02g0595900	High-affinity nitrate transporter-activating protein 2.1 [UniProtKB/Swiss-Prot:Q6ZI50]	AT4G24715	down
TraesCS6B02G238800	chr6B:415863369-415864548(-)	Os02g0595900	High-affinity nitrate transporter-activating protein 2.1 [UniProtKB/Swiss-Prot:Q6ZI50]	AT4G24715	down
TraesCS6D02G193100	chr6D:267236634-267237837(-)	Os02g0595900	High-affinity nitrate transporter-activating protein 2.1 [UniProtKB/Swiss-Prot:Q6ZI50]	AT4G24715	down
TraesCS6D02G193200	chr6D:267514716-267515418(-)	Os02g0595900	High-affinity nitrate transporter-activating protein 2.1 [UniProtKB/Swiss-Prot:Q6ZI50]	AT4G24715	down
TraesCS7B02G054100	chr7B:57267626-57269417(-)	Os06g0185500	Hydroxycinnamoyltransferase 4 [UniProtKB/Swiss-Prot:Q5SMM6]	AT4G31910	down
TraesCS6D02G361500	chr6D:452497207-452499263(-)	NA	Laccase-19 [UniProtKB/Swiss-Prot:Q2R0L2]	NA	down
TraesCS1B02G249000	chr1B:441384814-441388979(-)	Os05g0375400	Lichenase-2 (Fragment) [UniProtKB/Swiss-Prot:P12257]	NA	down
TraesCS4B02G316200	chr4B:605691920-605693239(-)	Os03g0149100	LOB domain-containing protein CRL1 [UniProtKB/Swiss-Prot:Q5UG13]	NA	down
TraesCS6A02G042600	chr6A:22442502-22457109(-)	Os02g0115900	Luminal-binding protein 4 [UniProtKB/Swiss-Prot:Q03684]	AT5G28540	down
TraesCS6D02G049100	chr6D:23832531-23836586(-)	Os02g0115900	Luminal-binding protein 4 [UniProtKB/Swiss-Prot:Q03684]	AT5G28540	down
TraesCS1A02G181000	chr1A:327014865-327018031(-)	Os10g0517500	Methionine gamma-lyase [UniProtKB/Swiss-Prot:Q9SGU9]	AT1G64660	down
TraesCS6B02G292500	chr6B:526099805-526101425(-)	Os02g0695200	Myb-related protein Zm1 [UniProtKB/Swiss-Prot:P20024]	AT3G02940	down
TraesCS6D02G249200	chr6D:352835443-352836857(+)	Os02g0695200	Myb-related protein Zm1 [UniProtKB/Swiss-Prot:P20024]	AT5G16770	down
TraesCS1A02G084800	chr1A:71059897-71060199(-)	Os05g0142100	NA	NA	down
TraesCS1A02G084900	chr1A:71075742-71076608(-)	Os05g0142200	NA	NA	down
TraesCS1A02G303200	chr1A:496645160-496646178(+)	Os05g0482501	NA	NA	down
TraesCS1A02G367700	chr1A:546178184-546179025(+)	NA	NA	NA	down
TraesCS1B02G092900	chr1B:94545714-94547941(-)	Os05g0139200	NA	NA	down
TraesCS1B02G148600	chr1B:217694087-217725627(+)	Os10g0188400	NA	AT5G51840	down
TraesCS1B02G195500	chr1B:350630695-350631492(-)	Os10g0524300	NA	NA	down
TraesCS1B02G276700	chr1B:484360535-484360926(+)	NA	NA	NA	down
TraesCS1B02G291800	chr1B:509006629-509006951(+)	Os05g0457000	NA	AT4G21105	down
TraesCS1B02G444000	chr1B:664976146-664977050(-)	Os05g0575000	NA	NA	down
TraesCS1D02G086300	chr1D:70571121-70571752(-)	Os05g0142200	NA	NA	down
TraesCS1D02G188900	chr1D:261373559-261373912(+)	Os10g0524300	NA	NA	down
TraesCS1D02G415300	chr1D:474753280-474754204(+)	Os05g0568600	NA	AT3G27880	down
TraesCS2A02G338500	chr2A:572705588-572705749(+)	Os04g0460350	NA	AT3G29034	down
TraesCS2A02G522100	chr2A:744634575-744635674(-)	NA	NA	NA	down
TraesCS2B02G103400	chr2B:64190840-64193131(+)	NA	NA	NA	down
TraesCS2B02G247600	chr2B:254237639-254238328(-)	Os07g0516700	NA	NA	down
TraesCS2B02G276200	chr2B:381913916-381914965(-)	NA	NA	NA	down
TraesCS2B02G332500	chr2B:475609909-475610706(-)	Os04g0445900	NA	NA	down
TraesCS2B02G551800	chr2B:747854621-747855307(-)	NA	NA	NA	down
TraesCS2D02G006400	chr2D:3015966-3019815(-)	Os04g0116900	NA	NA	down
TraesCS2D02G178700	chr2D:122392726-122395605(+)	Os07g0612400	NA	NA	down
TraesCS2D02G228100	chr2D:196790381-196791066(-)	Os07g0516700	NA	AT4G04745	down
TraesCS2D02G412700	chr2D:527393531-527393728(+)	NA	NA	NA	down
TraesCS3A02G095900	chr3A:61308087-61309033(+)	NA	NA	NA	down
TraesCS3A02G165700	chr3A:170741455-170742171(-)	Os03g0559700	NA	NA	down
TraesCS3A02G318600	chr3A:559813638-559813856(+)	NA	NA	NA	down
TraesCS3A02G389700	chr3A:638200050-638201448(-)	NA	NA	NA	down
TraesCS3B02G328000	chr3B:528631082-528631309(-)	Os01g0754800	NA	NA	down
TraesCS3B02G386200	chr3B:606420783-606420938(-)	Os05g0465000	NA	NA	down
TraesCS3B02G396400	chr3B:625333144-625333477(-)	Os01g0849000	NA	AT2G37870	down
TraesCS3D02G095300	chr3D:48405135-48406893(+)	Os01g0168800	NA	NA	down
TraesCS3D02G229300	chr3D:312712104-312712445(-)	Os01g0621500	NA	NA	down
TraesCS4A02G317200	chr4A:606608730-606609562(+)	NA	NA	NA	down
TraesCS4A02G405600	chr4A:678418622-678419358(-)	Os03g0188500	NA	NA	down
TraesCS4B02G096800	chr4B:101007740-101007976(+)	NA	NA	NA	down
TraesCS4B02G345100	chr4B:638579165-638580307(-)	Os03g0124500	NA	NA	down
TraesCS4D02G263900	chr4D:434822514-434822954(+)	Os03g0196250	NA	NA	down
TraesCS5A02G065600	chr5A:71456132-71458111(+)	Os12g0244200	NA	NA	down
TraesCS5A02G119500	chr5A:248536008-248536933(-)	NA	NA	NA	down
TraesCS5A02G127900	chr5A:284886108-284886791(+)	Os11g0152025	NA	NA	down
TraesCS5A02G273400	chr5A:482621900-482622691(+)	Os09g0494600	NA	AT4G31330	down
TraesCS5A02G288700	chr5A:495900402-495900896(-)	Os08g0534300	NA	NA	down
TraesCS5A02G390100	chr5A:585487565-585488032(+)	Os03g0759125	NA	NA	down
TraesCS5A02G433400	chr5A:617173507-617174749(-)	Os03g0793800	NA	AT3G22620	down
TraesCS5B02G249900	chr5B:432707568-432711599(+)	NA	NA	NA	down
TraesCS5D02G135500	chr5D:216059983-216060849(+)	Os12g0151750	NA	NA	down
TraesCS5D02G296500	chr5D:393885292-393886189(-)	Os08g0534950	NA	AT5G50760	down
TraesCS5D02G360600	chr5D:440247266-440248354(-)	Os09g0552600	NA	NA	down
TraesCS5D02G428100	chr5D:486033820-486034526(+)	Os03g0782400	NA	NA	down
TraesCS5D02G428200	chr5D:486036659-486037213(-)	NA	NA	NA	down
TraesCS5D02G441600	chr5D:494181310-494182532(-)	Os03g0793800	NA	AT3G22620	down
TraesCS6A02G285600	chr6A:517531773-517534656(-)	NA	NA	NA	down
TraesCS6D02G266600	chr6D:376629521-376634074(+)	NA	NA	NA	down
TraesCS7A02G117800	chr7A:76188166-76189185(+)	Os06g0158800	NA	NA	down
TraesCS7A02G150100	chr7A:103114301-103115954(+)	NA	NA	NA	down
TraesCS7A02G169000	chr7A:125676816-125677139(+)	Os06g0209400	NA	NA	down
TraesCS7A02G184800	chr7A:139098540-139101158(+)	NA	NA	NA	down
TraesCS7B02G014900	chr7B:12179279-12180662(+)	Os06g0158800	NA	NA	down
TraesCS7B02G261100	chr7B:481660608-481661346(+)	NA	NA	NA	down
TraesCS7D02G239500	chr7D:204092638-204094309(-)	Os08g0499000	NA	NA	down
TraesCS2B02G484100	chr2B:681408737-681411341(+)	Os04g0619000	NAC domain-containing protein 21/22 [UniProtKB/Swiss-Prot:Q84TE6]	NA	down
TraesCS7A02G078500	chr7A:43180494-43185382(-)	Os08g0468100	Nitrate reductase [NADH] [UniProtKB/Swiss-Prot:P27967]	AT1G77760	down
TraesCS5B02G436100	chr5B:610085386-610085805(-)	Os03g0793800	Non-specific lipid transfer protein GPI-anchored 2 [UniProtKB/Swiss-Prot:Q9LZH5]	AT3G22580	down
TraesCS5B02G436700	chr5B:610295007-610295932(+)	Os03g0794000	Non-specific lipid transfer protein GPI-anchored 2 [UniProtKB/Swiss-Prot:Q9LZH5]	AT3G22600	down
TraesCS5D02G440800	chr5D:493835024-493835717(-)	Os03g0793800	Non-specific lipid transfer protein GPI-anchored 2 [UniProtKB/Swiss-Prot:Q9LZH5]	AT3G22600	down
TraesCS5D02G441300	chr5D:494052848-494053351(+)	Os03g0793800	Non-specific lipid transfer protein GPI-anchored 2 [UniProtKB/Swiss-Prot:Q9LZH5]	AT3G22600	down
TraesCS5B02G435500	chr5B:609927332-609927847(-)	Os03g0793800	Non-specific lipid-transfer protein-like protein At2g13820 [UniProtKB/Swiss-Prot:Q9ZQI8]	NA	down
TraesCS1B02G348200	chr1B:577795830-577797634(-)	Os05g0515500	O-methyltransferase ZRP4 [UniProtKB/Swiss-Prot:P47917]	NA	down
TraesCS5A02G013500	chr5A:9336658-9337430(-)	Os03g0300400	Pathogenesis-related protein 1 [UniProtKB/Swiss-Prot:Q05736]	NA	down
TraesCS5D02G018700	chr5D:11008289-11009193(-)	Os03g0300400	Pathogenesis-related protein 1 [UniProtKB/Swiss-Prot:Q05736]	NA	down
TraesCS7B02G068400	chr7B:73334868-73335659(+)	Os03g0300400	Pathogenesis-related protein 1 [UniProtKB/Swiss-Prot:Q05736]	NA	down
TraesCS7D02G164500	chr7D:113714715-113715546(+)	Os03g0300400	Pathogenesis-related protein 1 [UniProtKB/Swiss-Prot:Q05736]	NA	down
TraesCS7D02G164700	chr7D:113721217-113722147(+)	Os03g0300400	Pathogenesis-related protein 1 [UniProtKB/Swiss-Prot:Q05736]	NA	down
TraesCS7A02G558500	chr7A:730749198-730749974(-)	NA	Pathogenesis-related protein 1C [UniProtKB/Swiss-Prot:P32938]	NA	down
TraesCS3A02G281500	chr3A:510188083-510189607(+)	Os01g0731100	Pathogen-related protein [UniProtKB/Swiss-Prot:P16273]	AT1G78780	down
TraesCS7A02G353400	chr7A:517413440-517414858(-)	Os06g0547400	Peroxidase 52 [UniProtKB/Swiss-Prot:Q9FLC0]	AT5G05340	down
TraesCS6D02G081700	chr6D:47256719-47261472(+)	Os08g0190200	Polyadenylate-binding protein RBP45B [UniProtKB/Swiss-Prot:Q9SAB3]	AT1G11650	down
TraesCS4A02G410200	chr4A:683484905-683488490(-)	Os04g0401700	Potassium transporter 1 [UniProtKB/Swiss-Prot:Q6VVA6]	AT4G13420	down
TraesCS4D02G308200	chr4D:476302939-476306610(-)	Os04g0401700	Potassium transporter 1 [UniProtKB/Swiss-Prot:Q6VVA6]	AT4G13420	down
TraesCS7D02G211800	chr7D:169910706-169916257(-)	Os06g0270200	Potassium transporter 24 [UniProtKB/Swiss-Prot:Q5Z6K9]	AT1G70300	down
TraesCS1A02G414500	chr1A:573925775-573927514(-)	Os05g0576500	Probable 2-oxoglutarate-dependent dioxygenase AOP1.2 [UniProtKB/Swiss-Prot:Q945B6]	NA	down
TraesCS1B02G324000	chr1B:549443939-549457426(+)	Os05g0495600	Probable calcium-transporting ATPase 6, plasma membrane-type [UniProtKB/Swiss-Prot:Q65X71]	AT2G41560	down
TraesCS1D02G256400	chr1D:348984762-348985838(+)	Os05g0410200	Probable carboxylesterase 17 [UniProtKB/Swiss-Prot:Q9LFR7]	NA	down
TraesCS4D02G222700	chr4D:379574120-379576305(+)	Os03g0252100	Probable carboxylesterase 8 [UniProtKB/Swiss-Prot:O64640]	NA	down
TraesCS5A02G146900	chr5A:324075539-324076712(+)	Os11g0116300	Probable chalcone--flavonone isomerase 3 [UniProtKB/Swiss-Prot:Q8VZW3]	AT5G05270	down
TraesCS7A02G183000	chr7A:138011059-138012753(-)	Os09g0399800	Probable cinnamyl alcohol dehydrogenase 8A [UniProtKB/Swiss-Prot:Q6ERX1]	AT4G37980	down
TraesCS5B02G561400	chr5B:707475885-707477032(+)	Os03g0857900	Probable cytokinin riboside 5'-monophosphate phosphoribohydrolase LOGL5 [UniProtKB/Swiss-Prot:Q84M85]	AT5G03270	down
TraesCS3D02G449100	chr3D:557651296-557652658(-)	Os01g0934900	Probable esterase PIR7A [UniProtKB/Swiss-Prot:Q0JG98]	NA	down
TraesCS3B02G197300	chr3B:224314497-224319806(-)	Os01g0243200	Probable folate-biopterin transporter 4 [UniProtKB/Swiss-Prot:Q8RWQ5]	AT5G54860	down
TraesCS3D02G172600	chr3D:153079164-153084330(-)	Os01g0243200	Probable folate-biopterin transporter 4 [UniProtKB/Swiss-Prot:Q8RWQ5]	AT5G54860	down
TraesCS3A02G487700	chr3A:715593874-715594918(-)	Os01g0949800	Probable glutathione S-transferase [UniProtKB/Swiss-Prot:Q03662]	NA	down
TraesCS3B02G535300	chr3B:775444857-775445818(-)	Os01g0949800	Probable glutathione S-transferase [UniProtKB/Swiss-Prot:Q03662]	NA	down
TraesCS3B02G535700	chr3B:775561821-775562843(-)	Os01g0949800	Probable glutathione S-transferase [UniProtKB/Swiss-Prot:Q03662]	NA	down
TraesCS2A02G045400	chr2A:17857166-17858293(+)	Os01g0371200	Probable glutathione S-transferase GSTF1 [UniProtKB/Swiss-Prot:O65857]	NA	down
TraesCS3A02G437900	chr3A:681395986-681396889(+)	NA	Probable glutathione S-transferase GSTU6 [UniProtKB/Swiss-Prot:Q06398]	NA	down
TraesCS4A02G087100	chr4A:91618779-91620590(+)	Os03g0261100	Probable phospholipase A2 homolog 2 [UniProtKB/Swiss-Prot:Q9XG81]	NA	down
TraesCS1B02G468800	chr1B:678050434-678056351(+)	NA	Probable receptor-like protein kinase At2g42960 [UniProtKB/Swiss-Prot:Q9SJG2]	NA	down
TraesCS6D02G185900	chr6D:242624184-242628856(-)	Os02g0575700	Probable WRKY transcription factor 19 [UniProtKB/Swiss-Prot:Q9SZ67]	NA	down
TraesCS2D02G560800	chr2D:633433119-633434759(-)	Os04g0677100	Protein ASPARTIC PROTEASE IN GUARD CELL 2 [UniProtKB/Swiss-Prot:Q9LHE3]	NA	down
TraesCS6B02G416400	chr6B:688664106-688666901(-)	Os02g0810900	Protein CUP-SHAPED COTYLEDON 3 [UniProtKB/Swiss-Prot:Q9S851]	AT4G28530	down
TraesCS1B02G420300	chr1B:643278391-643279367(-)	Os05g0560200	Protein DOG1-like 2 [UniProtKB/Swiss-Prot:Q9SN45]	NA	down
TraesCS5A02G463000	chr5A:643324301-643325519(+)	NA	Protein ELC-like [UniProtKB/Swiss-Prot:Q9FFY6]	NA	down
TraesCS1D02G147400	chr1D:203469537-203473456(+)	Os10g0470700	Protein NRT1/ PTR FAMILY 5.2 [UniProtKB/Swiss-Prot:Q9FNL7]	AT5G46050	down
TraesCS1B02G225000	chr1B:403577989-403582333(-)	Os10g0554200	Protein NRT1/ PTR FAMILY 6.3 [UniProtKB/Swiss-Prot:Q05085]	AT1G12110	down
TraesCS2B02G205800	chr2B:184800227-184801099(+)	Os07g0599900	Protein PELPK1 [UniProtKB/Swiss-Prot:Q9LXB8]	NA	down
TraesCS3B02G322900	chr3B:522776058-522778622(-)	Os01g0719600	Protein SODIUM POTASSIUM ROOT DEFECTIVE 2 [UniProtKB/Swiss-Prot:Q58FZ0]	NA	down
TraesCS3A02G207800	chr3A:365964703-365966643(+)	Os01g0565900	Protein transport protein Sec61 subunit beta [UniProtKB/Swiss-Prot:P38389]	AT3G60540	down
TraesCS3D02G208200	chr3D:274727778-274728029(+)	Os01g0565900	Protein transport protein Sec61 subunit beta [UniProtKB/Swiss-Prot:P38389]	AT3G60540	down
TraesCS1B02G042900	chr1B:22393540-22394738(-)	NA	Pterocarpan synthase 1 [UniProtKB/Swiss-Prot:A0A1V1FH01]	NA	down
TraesCS4B02G303700	chr4B:591908008-591909455(-)	Os03g0187800	Purine permease 3 [UniProtKB/Swiss-Prot:Q9FZ95]	NA	down
TraesCS2B02G460500	chr2B:654545864-654546184(-)	NA	Putative lipid-transfer protein DIR1 [UniProtKB/Swiss-Prot:Q8W453]	NA	down
TraesCS4B02G205400	chr4B:437747708-437748693(+)	Os05g0501300	Quinone-oxidoreductase QR2 [UniProtKB/Swiss-Prot:Q9AYU0]	AT4G27270	down
TraesCS7A02G425200	chr7A:618116917-618117830(+)	Os05g0501300	Quinone-oxidoreductase QR2 [UniProtKB/Swiss-Prot:Q9AYU0]	AT4G27270	down
TraesCS1B02G262000	chr1B:460273342-460281237(-)	Os05g0401500	RNA demethylase ALKBH10B [UniProtKB/Swiss-Prot:Q9ZT92]	NA	down
TraesCS5D02G228900	chr5D:336223123-336224301(+)	Os09g0424300	S-adenosylmethionine decarboxylase proenzyme [UniProtKB/Swiss-Prot:Q0JC10]	NA	down
TraesCS3B02G162700	chr3B:160366743-160368178(-)	Os01g0347500	Senescence-specific cysteine protease SAG12 [UniProtKB/Swiss-Prot:Q9FJ47]	NA	down
TraesCS3D02G145300	chr3D:108953093-108954490(-)	Os01g0348000	Senescence-specific cysteine protease SAG12 [UniProtKB/Swiss-Prot:Q9FJ47]	NA	down
TraesCS5A02G297200	chr5A:504956415-504959984(-)	Os09g0513200	Solute carrier family 35 member F1 [UniProtKB/Swiss-Prot:Q5T1Q4]	AT3G59340	down
TraesCS1A02G086700	chr1A:73308803-73309039(-)	Os12g0437800	Subtilisin-chymotrypsin inhibitor-2A [UniProtKB/Swiss-Prot:P01053]	NA	down
TraesCS5B02G280900	chr5B:466525606-466525812(+)	Os12g0437800	Subtilisin-chymotrypsin inhibitor-2A [UniProtKB/Swiss-Prot:P01053]	NA	down
TraesCS7D02G008800	chr7D:4267640-4270860(-)	NA	Sucrose:sucrose 1-fructosyltransferase [UniProtKB/Swiss-Prot:Q9FSV7]	NA	down
TraesCS7A02G064300	chr7A:32031941-32033647(-)	Os01g0786700	Sulfite exporter TauE/SafE family protein 2 [UniProtKB/Swiss-Prot:Q9SYB0]	NA	down
TraesCS7D02G059100	chr7D:31955245-31957191(-)	Os01g0786700	Sulfite exporter TauE/SafE family protein 2 [UniProtKB/Swiss-Prot:Q9SYB0]	NA	down
TraesCS4B02G057200	chr4B:46952762-46958651(-)	Os03g0726500	Sulfite exporter TauE/SafE family protein 4 [UniProtKB/Swiss-Prot:Q8S9J0]	AT2G36630	down
TraesCS7D02G551400	chr7D:634805047-634806021(+)	NA	Thaumatin-like protein PWIR2 [UniProtKB/Swiss-Prot:P27357]	NA	down
TraesCS5B02G216900	chr5B:391144587-391145859(+)	Os09g0431300	Transcription factor MYB36 [UniProtKB/Swiss-Prot:Q9FKL2]	AT5G57620	down
TraesCS6D02G256400	chr6D:362859375-362860791(+)	Os02g0710300	Transcription factor RHD6 [UniProtKB/Swiss-Prot:Q9C707]	AT1G26260	down
TraesCS2B02G606400	chr2B:787532311-787533981(-)	Os03g0185700	Tryptamine benzoyltransferase 1 [UniProtKB/Swiss-Prot:Q2R0K3]	NA	down
TraesCS2A02G497900	chr2A:728417536-728418743(-)	Os08g0475400	Tuliposide A-converting enzyme 1, chloroplastic [UniProtKB/Swiss-Prot:I4DST8]	NA	down
TraesCS5B02G132000	chr5B:246180906-246183210(+)	Os12g0143100	Ubiquitin-like protein 5 [UniProtKB/Swiss-Prot:Q9FGZ9]	AT3G45180	down
TraesCS7A02G370000	chr7A:543424803-543428595(+)	Os06g0593100	UDP-galactose/UDP-glucose transporter 3 [UniProtKB/Swiss-Prot:Q9M9S6]	AT1G14360	down
TraesCS5A02G433900	chr5A:617204472-617205032(+)	Os03g0794200	Uncharacterized N-acetyltransferase p20 [UniProtKB/Swiss-Prot:P05332]	AT3G22560	down
TraesCS2A02G544100	chr2A:753655869-753657871(+)	NA	Uncharacterized protein At4g06744 [UniProtKB/Swiss-Prot:Q8W3M4]	NA	down
TraesCS1D02G201800	chr1D:284916477-284919255(+)	Os10g0580400	Urea-proton symporter DUR3 [UniProtKB/Swiss-Prot:Q7XBS0]	AT5G45380	down
TraesCS5A02G203400	chr5A:412913325-412916008(+)	Os09g0396900	Vacuolar iron transporter 2 [UniProtKB/Swiss-Prot:Q6ERE5]	AT2G01770	down
TraesCS5B02G202100	chr5B:367908983-367911829(+)	Os09g0396900	Vacuolar iron transporter 2 [UniProtKB/Swiss-Prot:Q6ERE5]	AT2G01770	down
TraesCS5D02G209900	chr5D:318059728-318062447(+)	Os09g0396900	Vacuolar iron transporter 2 [UniProtKB/Swiss-Prot:Q6ERE5]	AT2G01770	down
TraesCS2B02G610400	chr2B:789964524-789965745(+)	Os04g0686800	Vacuolar iron transporter homolog 5 [UniProtKB/Swiss-Prot:Q7XTL7]	AT3G43660	down
TraesCS2D02G191300	chr2D:135382918-135385695(-)	Os07g0593400	Vesicle transport protein GOT1 [UniProtKB/Swiss-Prot:Q6NMM1]	AT3G49420	down
TraesCS3A02G331900	chr3A:576603817-576605838(-)	Os01g0803300	WAT1-related protein At5g07050 [UniProtKB/Swiss-Prot:Q9FL41]	AT3G56620	down
TraesCS3B02G362000	chr3B:573618986-573621346(-)	Os01g0803300	WAT1-related protein At5g07050 [UniProtKB/Swiss-Prot:Q9FL41]	AT3G56620	down
TraesCS3D02G325400	chr3D:438264168-438266378(-)	Os01g0803300	WAT1-related protein At5g07050 [UniProtKB/Swiss-Prot:Q9FL41]	AT3G56620	down
TraesCS5D02G496600	chr5D:527153578-527156833(-)	NA	WAT1-related protein At5g64700 [UniProtKB/Swiss-Prot:Q9FGG3]	NA	down
TraesCS2D02G006500	chr2D:3033744-3035806(-)	NA	Zealexin A1 synthase [UniProtKB/Swiss-Prot:B4FVP3]	NA	down
TraesCS5A02G100400	chr5A:144705564-144708502(-)	Os12g0515500	Zinc finger CCCH domain-containing protein 67 [UniProtKB/Swiss-Prot:Q2QPW2]	NA	down
TraesCS3D02G365900	chr3D:480149003-480150038(+)	NA	Zinc finger protein 6 [UniProtKB/Swiss-Prot:Q39265]	NA	down
TraesCS7B02G032800	chr7B:32663611-32664736(-)	Os06g0275000	Zinc finger protein CONSTANS-LIKE 3 [UniProtKB/Swiss-Prot:Q9SK53]	NA	down
TraesCS1D02G041700	chr1D:20193410-20193982(+)	Os05g0114400	Zinc finger protein ZAT11 [UniProtKB/Swiss-Prot:Q9SLD4]	AT3G53600	down
TraesCS5A02G476500	chr5A:651325036-651325512(-)	Os03g0820400	Zinc finger protein ZAT18 [UniProtKB/Swiss-Prot:Q9LFG0]	NA	down
TraesCS1A02G040200	chr1A:22271358-22271960(-)	Os05g0114400	Zinc finger protein ZAT5 [UniProtKB/Swiss-Prot:Q681X4]	NA	down
TraesCS4B02G203400	chr4B:434713914-434714465(+)	Os03g0279700	Zinc finger protein ZAT5 [UniProtKB/Swiss-Prot:Q681X4]	AT2G28710	down
TraesCS4D02G204300	chr4D:351737113-351737658(+)	Os03g0279700	Zinc finger protein ZAT5 [UniProtKB/Swiss-Prot:Q681X4]	AT2G28710	down

## Sheet: Table S5
Table S5. Go analysis of the Co-regulated DEGs between WFZP and TaSYD.
GO term	Description	Ratio in foreground list	Ratio in background list	P-value	FDR	Number in foreground list	Group
GO:0042128	nitrate assimilation	24/162	164/59197	1.5e-34	3.02e-32	24	biological_process
GO:0015706	nitrate transport	23/162	187/59197	2.58e-31	2.61e-29	23	biological_process
GO:0071249	cellular response to nitrate	14/162	48/59197	3.31e-25	2.23e-23	14	biological_process
GO:0010167	response to nitrate	9/162	67/59197	2.57e-13	1.3e-11	9	biological_process
GO:0006749	glutathione metabolic process	10/162	324/59197	2.6e-08	1.05e-06	10	biological_process
GO:0030968	endoplasmic reticulum unfolded protein response	6/162	73/59197	5.6e-08	1.88e-06	6	biological_process
GO:0009607	response to biotic stimulus	8/162	192/59197	6.82e-08	1.97e-06	8	biological_process
GO:0070981	L-asparagine biosynthetic process	3/162	14/59197	7.16e-06	0.000181	3	biological_process
GO:0006880	intracellular sequestering of iron ion	4/162	48/59197	9.57e-06	0.000215	4	biological_process
GO:0006869	lipid transport	6/162	304/59197	0.000204	0.00375	6	biological_process
GO:0009877	nodulation	29/227	119/59197	4.17e-44	1.22e-41	29	biological_process
GO:0071456	cellular response to hypoxia	17/227	468/59197	5.18e-12	7.6e-10	17	biological_process
GO:0046470	phosphatidylcholine metabolic process	6/227	40/59197	1.02e-08	8.6e-07	6	biological_process
GO:0051262	protein tetramerization	5/227	20/59197	1.17e-08	8.6e-07	5	biological_process
GO:0004630	phospholipase D activity	6/220	52/62343	3.21e-08	2.85e-06	6	molecular_function
GO:0018171	peptidyl-cysteine oxidation	3/227	9/59197	4.6e-06	0.000224	3	biological_process
GO:0070483	detection of hypoxia	3/227	10/59197	6.55e-06	0.000274	3	biological_process
GO:0009873	ethylene-activated signaling pathway	12/227	657/59197	1.06e-05	0.000387	12	biological_process
GO:0016036	cellular response to phosphate starvation	6/227	130/59197	1.19e-05	0.000389	6	biological_process

## Sheet: Table S6
Table S6.WFZP-interacting protein candidates identified by yeast two-hybrid in root yeast library.
Gene ID	Annotation	No. of hit
TraesCS1A02G396200	Xyloglucan endotransglucosylase/hydrolase	1
TraesCS1B02G424500	Xyloglucan endotransglucosylase/hydrolase	4
TraesCS1B02G443100	GTP-binding nuclear protein	1
TraesCS1D02G031300	Receptor kinase, putative	1
TraesCS1D02G048000	Epoxide hydrolase 2	1
TraesCS1D02G084000	Bushy growth protein	1
TraesCS1D02G258800	Tubulin beta chain	1
TraesCS1D02G395200	Eukaryotic aspartyl protease family protein	1
TraesCS1D02G404300	Xyloglucan endotransglucosylase/hydrolase	3
TraesCS2A02G498300	Xyloglucan endotransglucosylase/hydrolase	1
TraesCS2B02G046800	Carboxymethylenebutenolidase 1	2
TraesCS2D02G175700	40S ribosomal protein SA	2
TraesCS7B02G110600	chromatin remodeling complex subunit R3	3
TraesCS3A02G391100	Fructose-bisphosphate aldolase	2
TraesCS3B02G417400	Histone-lysine N-methyltransferase, H3 lysine-9 specific	1
TraesCS4A02G166900	Alpha-1,4-glucan-protein synthase [UDP-forming] 1	1
TraesCS4A02G247300	CBS domain containing protein, expressed	1
TraesCS4A02G365600	Protein PLANT CADMIUM RESISTANCE 2	1
TraesCS4B02G028800	p8MTCP1	2
TraesCS4B02G062500	Cathepsin B-like cysteine protease	1
TraesCS4B02G067600	CBS domain containing protein, expressed	14
TraesCS4B02G140100	Zinc finger family protein	1
TraesCS4D02G066600	CBS domain containing protein, expressed	1
TraesCS4D02G278500	Histone-lysine N-methyltransferase	2
TraesCS5A02G193700	Mitochondrial outer membrane porin	2
TraesCS5A02G383200	Stem-specific protein TSJT1	1
TraesCS5B02G318100	Cytochrome P450	1
TraesCS5D02G189500	Galactose mutarotase-like superfamily protein	1
TraesCS6B02G327500	Glutamine synthetase	1
TraesCS6D02G384200	Aconitate hydratase	1
TraesCS7B02G385105	Cortical cell-delineating protein	1
TraesCS7D02G266900	F-box protein	1

## Sheet: Table S7
Table S7. Origins and identities of different wheat materials used for haplotype screening in this study.
No.	Vcf ID	Genotype of -387bp	Accession name	Location	Type
1	B117	G/G	-	Iran	Tetraploid wheat
2	B118	G/G	-	Iran	Tetraploid wheat
3	B119	G/G	-	Iran	Tetraploid wheat
4	B125	G/G	-	Portugal	Tetraploid wheat
5	GT098	G/G	-	Canada	Tetraploid wheat
6	GT099	G/G	-	Canada	Tetraploid wheat
7	GT100	G/G	-	Iraq	Tetraploid wheat
8	GT101	G/G	-	Ireland	Tetraploid wheat
9	GT102	G/G	-	Britain	Tetraploid wheat
10	GT103	G/G	-	China	Tetraploid wheat
11	GT104	G/G	-	Iran	Tetraploid wheat
12	GT105	G/G	-	Egypt	Tetraploid wheat
13	GT443	G/G	-	Israel	Tetraploid wheat
14	B023	A/A	-	Iran	Tetraploid wheat
15	B026	G/G	-	Israel	Tetraploid wheat
16	B027	G/G	-	Syria	Tetraploid wheat
17	B028	G/G	-	Israel	Tetraploid wheat
18	B029	G/G	-	Israel	Tetraploid wheat
19	B030	G/G	-	Syria	Tetraploid wheat
20	B033	A/A	-	Turkey	Tetraploid wheat
21	B035	G/G	-	Lebanon	Tetraploid wheat
22	B036	G/G	-	Israel	Tetraploid wheat
23	B039	G/G	-	Israel	Tetraploid wheat
24	B044	G/G	-	Israel	Tetraploid wheat
25	B045	A/A	-	Turkey	Tetraploid wheat
26	B049	G/G	-	Syria	Tetraploid wheat
27	B052	G/G	-	Syria	Tetraploid wheat
28	GT030	G/G	-	Syria	Tetraploid wheat
29	GT031	G/G	-	Lebanon	Tetraploid wheat
30	GT001	G/G	-	Iran	Tetraploid wheat
31	GT002	G/G	-	Syria	Tetraploid wheat
32	GT003	G/G	-	Israel	Tetraploid wheat
33	GT004	A/A	-	Lebanon	Tetraploid wheat
34	GT005	A/A	-	Lebanon	Tetraploid wheat
35	GT006	G/G	-	Syria	Tetraploid wheat
36	GT012	G/G	-	Israel	Tetraploid wheat
37	GT013	G/G	-	Israel	Tetraploid wheat
38	GT014	G/G	-	Israel	Tetraploid wheat
39	GT016	G/G	-	Israel	Tetraploid wheat
40	GT018	G/G	-	Israel	Tetraploid wheat
41	GT019	G/G	-	Israel	Tetraploid wheat
42	GT020	G/G	-	Israel	Tetraploid wheat
43	GT021	G/G	-	Israel	Tetraploid wheat
44	GT022	G/G	-	Syria	Tetraploid wheat
45	GT023	A/A	-	Turkey	Tetraploid wheat
47	GT025	G/G	-	Israel	Tetraploid wheat
48	GT026	G/G	-	Israel	Tetraploid wheat
49	GT027	G/G	-	Syria	Tetraploid wheat
50	GT028	G/G	-	Bahrain	Tetraploid wheat
51	GT442	G/G	-	Israel	Tetraploid wheat
52	GT448	G/G	-	Israel	Tetraploid wheat
53	GT449	G/G	-	Israel	Tetraploid wheat
54	GT450	G/G	-	Israel	Tetraploid wheat
55	GT451	G/G	-	Israel	Tetraploid wheat
56	GT452	G/G	-	Israel	Tetraploid wheat
57	GT453	G/G	-	Israel	Tetraploid wheat
58	C26	A/A	LR_Afghanistan1	Afghanistan	Hexaploid landraces
59	C27	A/A	LR_Afghanistan2	Afghanistan	Hexaploid landraces
60	C28	A/A	LR_Afghanistan3	Afghanistan	Hexaploid landraces
61	C5	G/G	LR_Andorra1	Andorra	Hexaploid landraces
62	C6	G/G	LR_Andorra2	Andorra	Hexaploid landraces
63	C20	G/G	LR_Armenia1	Armenia	Hexaploid landraces
65	S122	A/A	LR_Armenia1	Armenia	Hexaploid landraces
66	C1	G/G	LR_Austria1	Austria	Hexaploid landraces
67	C3	A/A	LR_Austria3	Austria	Hexaploid landraces
68	S134	A/A	LR_Azerbaijan3	Azerbaijan	Hexaploid landraces
69	C4	G/G	LR_Bulgaria	Bulgaria	Hexaploid landraces
70	C36	A/A	LR_China1	China	Hexaploid landraces
71	C37	A/A	LR_China2	China	Hexaploid landraces
72	C38	A/A	LR_China3	China	Hexaploid landraces
73	C39	G/G	LR_China4	China	Hexaploid landraces
74	C40	G/G	LR_China5	China	Hexaploid landraces
75	CS	A/A	LR_China6	China	Hexaploid landraces
76	GH444	A/A	XJD_DaoMai3970	China	Hexaploid landraces
78	GH446	G/G	XJD_DaoMai3989	China	Hexaploid landraces
79	MP021	A/A	YanDa1817	China	Hexaploid landraces
80	MP022	A/A	JiangDongMen	China	Hexaploid landraces
81	MP023	A/A	YouZiMai	China	Hexaploid landraces
82	MP024	A/A	MaZhaMai	China	Hexaploid landraces
83	MP027	A/A	FuMai	China	Hexaploid landraces
84	MP028	G/G	LaoGaiDaiQingMang	China	Hexaploid landraces
85	MP029	A/A	QiangWeiMai	China	Hexaploid landraces
86	MP030	A/A	XiaTuo	China	Hexaploid landraces
87	MP031	A/A	BaiShanMai	China	Hexaploid landraces
88	MP032	A/A	YouZiTou	China	Hexaploid landraces
89	MP033	G/G	HeZhouDaiMai	China	Hexaploid landraces
90	MP034	A/A	GuangTouBaiSanMai	China	Hexaploid landraces
91	MP035	A/A	ChanBuZi	China	Hexaploid landraces
92	MP036	A/A	ZaoXiaoMai	China	Hexaploid landraces
93	MP037	A/A	PaoZiMai	China	Hexaploid landraces
94	MP038	A/A	SanYueHuang	China	Hexaploid landraces
95	MP039	G/G	ZiJieHong	China	Hexaploid landraces
96	MP040	A/A	GaLaoHan	China	Hexaploid landraces
97	MP041	A/A	HuoLiYan	China	Hexaploid landraces
98	MP042	A/A	BaiMaZha	China	Hexaploid landraces
100	MP044	A/A	ZhuShiMai	China	Hexaploid landraces
101	MP045	A/A	WangShuiBai	China	Hexaploid landraces
102	S1	A/A	TS_ZuoGong1203	China	Hexaploid landraces
103	S10	A/A	DF_HNPingYuan50	China	Hexaploid landraces
104	S100	A/A	DF_SC1670	China	Hexaploid landraces
105	S101	A/A	DF_GSHongQiMai	China	Hexaploid landraces
106	S103	A/A	DF_GSDaBaiMai	China	Hexaploid landraces
107	S105	A/A	DF_GSHongHuoSui	China	Hexaploid landraces
108	S108	A/A	DF_NXShanMai	China	Hexaploid landraces
109	S110	A/A	DF_QHXiaoHongMai	China	Hexaploid landraces
110	S112	A/A	DF_QHMaoHongMai	China	Hexaploid landraces
111	S114	A/A	DF_QHDuanBaiMai	China	Hexaploid landraces
112	S15	A/A	BS_SDNingYang5	China	Hexaploid landraces
113	S170	A/A	DF_XJM1	China	Hexaploid landraces
114	S170	A/A	LR_XJM1	China	Hexaploid landraces
115	S171	A/A	DF_XJM20	China	Hexaploid landraces
116	S171	A/A	LR_XJM20	China	Hexaploid landraces
117	S172	A/A	DF_XJM29	China	Hexaploid landraces
118	S172	A/A	LR_XJM29	China	Hexaploid landraces
119	S173	A/A	DF_XJM81	China	Hexaploid landraces
120	S173	A/A	LR_XJM81	China	Hexaploid landraces
121	S174	A/A	DF_XJM90	China	Hexaploid landraces
122	S174	A/A	LR_XJM90	China	Hexaploid landraces
123	S175	A/A	DF_YN098	China	Hexaploid landraces
124	S175	A/A	LR_YN098	China	Hexaploid landraces
125	S176	A/A	DF_YN109	China	Hexaploid landraces
126	S176	A/A	LR_YN109	China	Hexaploid landraces
127	S177	A/A	DF_YN156	China	Hexaploid landraces
128	S177	A/A	LR_YN156	China	Hexaploid landraces
129	S178	G/G	DF_YN241	China	Hexaploid landraces
130	S178	G/G	LR_YN241	China	Hexaploid landraces
131	S179	A/A	DF_YN411	China	Hexaploid landraces
132	S179	A/A	LR_YN411	China	Hexaploid landraces
133	S180	A/A	DF_SXDingXingZhai	China	Hexaploid landraces
134	S180	A/A	LR_SXDingXingZhai	China	Hexaploid landraces
135	S181	A/A	DF_SXBaiHuoMai	China	Hexaploid landraces
136	S181	A/A	LR_SXBaiHuoMai	China	Hexaploid landraces
137	S182	A/A	DF_SHXChunXiaoMai	China	Hexaploid landraces
138	S182	A/A	LR_SHXChunXiaoMai	China	Hexaploid landraces
139	S183	A/A	DF_SHXMaZhaMai	China	Hexaploid landraces
140	S183	A/A	LR_SHXMaZhaMai	China	Hexaploid landraces
141	S184	A/A	DF_SHXXiaoSanYueH	China	Hexaploid landraces
142	S184	A/A	LR_SHXXiaoSanYueH	China	Hexaploid landraces
143	S185	A/A	DF_SDXiShanBianSui	China	Hexaploid landraces
144	S185	A/A	LR_SDXiShanBianSui	China	Hexaploid landraces
145	S186	A/A	DF_SDBaiBianSui	China	Hexaploid landraces
146	S186	A/A	LR_SDBaiBianSui	China	Hexaploid landraces
147	S187	A/A	DF_SDDaLiBanMang	China	Hexaploid landraces
148	S187	A/A	LR_SDDaLiBanMang	China	Hexaploid landraces
149	S188	A/A	DF_SDLaoLaiXia	China	Hexaploid landraces
150	S188	A/A	LR_SDLaoLaiXia	China	Hexaploid landraces
151	S21	A/A	TS_JiaChaSuiSui34	China	Hexaploid landraces
152	S240	A/A	DF_GSLanHuaMai	China	Hexaploid landraces
153	S242	A/A	DF_SCBenDiHuangHua	China	Hexaploid landraces
154	S246	A/A	DF_SCBaiMangXiaoMai	China	Hexaploid landraces
155	S249	A/A	DF_SCKangDing1	China	Hexaploid landraces
156	S250	A/A	DF_GSYiZhiMai	China	Hexaploid landraces
157	S251	A/A	DF_GSHuoLiYan	China	Hexaploid landraces
158	S252	G/G	DF_XJHongChunMai	China	Hexaploid landraces
159	S253	A/A	DF_XJHongDongMai	China	Hexaploid landraces
160	S254	A/A	DF_XJHongJinBaoYin	China	Hexaploid landraces
161	S42	A/A	TS_LongZiZheDa9	China	Hexaploid landraces
162	S43	G/G	TS_LongZiZheDa19	China	Hexaploid landraces
163	S47	A/A	TL_QuShui1316	China	Hexaploid landraces
164	S56	A/A	DF_YNTieKe2	China	Hexaploid landraces
165	S56	A/A	LR_YNTieKe2	China	Hexaploid landraces
166	S57	A/A	DF_YNTieKe19	China	Hexaploid landraces
167	S57	A/A	LR_YNTieKe19	China	Hexaploid landraces
168	S59	G/G	DF_YNTieKe32	China	Hexaploid landraces
169	S59	G/G	LR_YNTieKe32	China	Hexaploid landraces
170	S6	A/A	DF_YNTieKe6	China	Hexaploid landraces
171	S6	A/A	LR_YNTieKe6	China	Hexaploid landraces
172	S60	A/A	BS_HNPuYang21	China	Hexaploid landraces
173	S60	A/A	LR_HNPuYang21	China	Hexaploid landraces
174	S61	A/A	BS_HNPuYang23	China	Hexaploid landraces
175	S61	A/A	LR_HNPuYang23	China	Hexaploid landraces
176	S62	A/A	BS_SDChangQing49	China	Hexaploid landraces
177	S78	A/A	TL_QuShui1340	China	Hexaploid landraces
178	S80	A/A	TL_NaiDong1503	China	Hexaploid landraces
179	S90	A/A	TL_GongBuJiangDa1525	China	Hexaploid landraces
180	S91	A/A	TL_DuiLongDeQing1521	China	Hexaploid landraces
181	S93	A/A	DF_SC1658	China	Hexaploid landraces
182	S94	A/A	DF_SC1666	China	Hexaploid landraces
183	S96	A/A	DF_SC1635	China	Hexaploid landraces
184	S97	A/A	DF_SC1588	China	Hexaploid landraces
185	S98	A/A	LR_SC1668	China	Hexaploid landraces
186	S99	A/A	DF_SC1661	China	Hexaploid landraces
187	C37	A/A	LR_China2	China,Hangzhou	Hexaploid landraces
188	C36	A/A	LR_China1	China,Hebei	Hexaploid landraces
189	C39	G/G	LR_China4	China,Heilongjiang	Hexaploid landraces
190	C40	G/G	LR_China5	China,Neimenggu	Hexaploid landraces
191	C38	A/A	LR_China3	China,SIchuan	Hexaploid landraces
192	GH441	A/A	Zang1817	China,Tibet	Hexaploid landraces
193	S147	A/A	TS_JiaChaZheDa37	China,Tibet,donglai	Hexaploid landraces
194	S161	A/A	TS_LongZiZheDa32	China,Tibet,sanlin	Hexaploid landraces
195	C23	G/G	LR_Egypt	Egypt	Hexaploid landraces
196	S205	G/G	LR_Egypt40	Egypt	Hexaploid landraces
197	S128	A/A	LR_Georgia7	Georgia	Hexaploid landraces
198	S115	G/G	SP_Baulander	Germany	Hexaploid landraces
199	S119	A/A	SP_Lignee	Germany	Hexaploid landraces
200	S120	A/A	SP_Ostro	Germany	Hexaploid landraces
201	S121	G/G	SP_Zuzger	Germany	Hexaploid landraces
202	S7	G/G	SP_Altgold	Germany	Hexaploid landraces
203	S8	G/G	SP_3418	Germany	Hexaploid landraces
204	S9	A/A	SP_Hubel	Germany	Hexaploid landraces
205	C33	A/A	LR_India1	India	Hexaploid landraces
206	C34	A/A	LR_India2	India	Hexaploid landraces
207	C35	A/A	LR_India3	India	Hexaploid landraces
208	S208	G/G	LR_FHZIndia	India	Hexaploid landraces
209	C8	G/G	LR_Italy	Italy	Hexaploid landraces
210	C24	A/A	LR_Jordan1	Jordan	Hexaploid landraces
211	C25	A/A	LR_Jordan2	Jordan	Hexaploid landraces
212	S204	G/G	LR_Jordan47	Jordan	Hexaploid landraces
213	S124	G/G	LR_Morocco9	Morocco	Hexaploid landraces
214	S206	A/A	LR_FHZNepal6	Nepal	Hexaploid landraces			168
215	S207	A/A	LR_FHZNepal7	Nepal	Hexaploid landraces
216	C10	G/G	LR_Portugal2	Portugal	Hexaploid landraces
217	C9	G/G	LR_Portugal1	Portugal	Hexaploid landraces
218	S130	A/A	LR_Russian5	Russia	Hexaploid landraces
219	C7	G/G	LR_Spain	Spain	Hexaploid landraces
220	S126	G/G	LR_Tajikistan1	Tadzhikistan	Hexaploid landraces
221	S127	A/A	LR_Tajikistan4	Tadzhikistan	Hexaploid landraces
222	S123	A/A	LR_Turkey96	Turkey	Hexaploid landraces
223	S131	G/G	LR_Turkey56	Turkey	Hexaploid landraces
224	S203	G/G	LR_Turkey49	Turkey	Hexaploid landraces
225	S133	A/A	LR_Turkmenistan5	Turkmenistan	Hexaploid landraces
226	C29	A/A	LR_Uzbekistan1	Uzbekistan	Hexaploid landraces
227	C30	A/A	LR_Uzbekistan2	Uzbekistan	Hexaploid landraces
228	-	A/A	Xianmai68	Anhui,China	Hexaploid cultivars
229	-	A/A	Anhui3hao	Anhui,China	Hexaploid cultivars
230	-	G/G	Weilai0818	Anhui,China	Hexaploid cultivars
231	-	G/G	Yikemai5hao	Anhui,China	Hexaploid cultivars
232	-	A/A	Nongda179	Beijing,China	Hexaploid cultivars
233	-	A/A	Nongda193	Beijing,China	Hexaploid cultivars
234	-	G/G	Beijing0045	Beijing,China	Hexaploid cultivars
235	-	G/G	CA206	Beijing,China	Hexaploid cultivars
236	-	G/G	CA0415	Beijing,China	Hexaploid cultivars
237	-	G/G	CA0629	Beijing,China	Hexaploid cultivars
238	-	G/G	Jingdong17	Beijing,China	Hexaploid cultivars
239	-	G/G	Jing428	Beijing,China	Hexaploid cultivars
240	-	G/G	Nongda189	Beijing,China	Hexaploid cultivars
241	-	G/G	Nongda211	Beijing,China	Hexaploid cultivars
242	-	G/G	Nongda212	Beijing,China	Hexaploid cultivars
243	-	G/G	Nongda408	Beijing,China	Hexaploid cultivars
244	-	G/G	Nongda413	Beijing,China	Hexaploid cultivars
245	-	G/G	Nongda3492	Beijing,China	Hexaploid cultivars
246	-	G/G	Nongda3634	Beijing,China	Hexaploid cultivars
247	-	G/G	Nongda3753	Beijing,China	Hexaploid cultivars
248	-	G/G	Zhongmai12	Beijing,China	Hexaploid cultivars
249	-	G/G	Zhongmai175	Beijing,China	Hexaploid cultivars
250	-	G/G	Zhongmai349	Beijing,China	Hexaploid cultivars
251	-	G/G	Zhongmai415	Beijing,China	Hexaploid cultivars
252	-	G/G	Zhongmai875	Beijing,China	Hexaploid cultivars
253	-	G/G	Zhongyou206	Beijing,China	Hexaploid cultivars
254	-	A/A	Longmai212	Gansu,China	Hexaploid cultivars
255	-	G/G	Longyuan082	Gansu,China	Hexaploid cultivars
256	-	A/A	Heng10S29-2	Hebei,China	Hexaploid cultivars
257	-	A/A	Jinfeng7183	Hebei,China	Hexaploid cultivars
258	-	A/A	Jinhe8431	Hebei,China	Hexaploid cultivars
259	-	A/A	Gaoyou9618	Hebei,China	Hexaploid cultivars
260	-	A/A	Heng5108	Hebei,China	Hexaploid cultivars
261	-	A/A	Hengguan33	Hebei,China	Hexaploid cultivars
262	-	A/A	Hengguan35	Hebei,China	Hexaploid cultivars
263	-	A/A	Ji38	Hebei,China	Hexaploid cultivars
264	-	A/A	Shimai12	Hebei,China	Hexaploid cultivars
265	-	A/A	Shimai18	Hebei,China	Hexaploid cultivars
266	-	A/A	Shimai22	Hebei,China	Hexaploid cultivars
267	-	A/A	Shixin633	Hebei,China	Hexaploid cultivars
268	-	A/A	Shijiazhuang9hao	Hebei,China	Hexaploid cultivars
269	-	G/G	Xingmai33	Hebei,China	Hexaploid cultivars
270	-	G/G	Han6172	Hebei,China	Hexaploid cultivars
271	-	G/G	Hanmai13	Hebei,China	Hexaploid cultivars
272	-	G/G	Hannong351	Hebei,China	Hexaploid cultivars
273	-	G/G	Gaoyou2018	Hebei,China	Hexaploid cultivars
274	-	G/G	Heng562	Hebei,China	Hexaploid cultivars
275	-	G/G	Heng4399	Hebei,China	Hexaploid cultivars
276	-	G/G	Heng4422	Hebei,China	Hexaploid cultivars
277	-	G/G	Heng5364	Hebei,China	Hexaploid cultivars
278	-	G/G	Heng6632	Hebei,China	Hexaploid cultivars
279	-	G/G	Jimai585	Hebei,China	Hexaploid cultivars
280	-	G/G	Shimai15	Hebei,China	Hexaploid cultivars
281	-	G/G	Shiyou17	Hebei,China	Hexaploid cultivars
282	-	G/G	Shiyou20	Hebei,China	Hexaploid cultivars
283	-	G/G	Han105284	Heibei,China	Hexaploid cultivars
284	-	G/G	Hansheng923	Heibei,China	Hexaploid cultivars
285	-	G/G	Heng10-5218	Heibei,China	Hexaploid cultivars
286	-	G/G	Ji729	Heibei,China	Hexaploid cultivars
287	-	G/G	Jimai325	Heibei,China	Hexaploid cultivars
288	-	G/G	Laoting639	Heibei,China	Hexaploid cultivars
289	-	A/A	Aikang58	Henan,China	Hexaploid cultivars
290	-	A/A	Anmai1hao	Henan,China	Hexaploid cultivars
291	-	A/A	Bonong6hao	Henan,China	Hexaploid cultivars
292	-	A/A	Cunmai12	Henan,China	Hexaploid cultivars
293	-	A/A	Cunmai1hao	Henan,China	Hexaploid cultivars
294	-	A/A	Luomai29	Henan,China	Hexaploid cultivars
295	-	A/A	Luomai31	Henan,China	Hexaploid cultivars
296	-	A/A	Pingan7hao	Henan,China	Hexaploid cultivars
297	-	A/A	Pingan998	Henan,China	Hexaploid cultivars
298	-	A/A	Pingan9hao	Henan,China	Hexaploid cultivars
299	-	A/A	Xinmai208	Henan,China	Hexaploid cultivars
300	-	A/A	Zhengmai0856	Henan,China	Hexaploid cultivars
301	-	A/A	Zhongjian49	Henan,China	Hexaploid cultivars
302	-	A/A	Zhongyuanmai	Henan,China	Hexaploid cultivars
303	-	A/A	Zhoumai24	Henan,China	Hexaploid cultivars
304	-	A/A	Zhoumai32	Henan,China	Hexaploid cultivars
305	-	A/A	Xinxiang da sui	Henan,China	Hexaploid cultivars
306	-	A/A	Xinke8hao	Henan,China	Hexaploid cultivars
307	-	G/G	04Zhong36	Henan,China	Hexaploid cultivars
308	-	G/G	Dehongfumai7hao	Henan,China	Hexaploid cultivars
309	-	G/G	Fanmai5hao	Henan,China	Hexaploid cultivars
310	-	G/G	Huapei1hao	Henan,China	Hexaploid cultivars
311	-	G/G	Huapei5hao	Henan,China	Hexaploid cultivars
312	-	G/G	Huapei8hao	Henan,China	Hexaploid cultivars
313	-	G/G	Huayu116	Henan,China	Hexaploid cultivars
314	-	G/G	Huayu198	Henan,China	Hexaploid cultivars
315	-	G/G	Junda129	Henan,China	Hexaploid cultivars
316	-	G/G	Xun2016	Henan,China	Hexaploid cultivars
317	-	G/G	Kaimai18	Henan,China	Hexaploid cultivars
318	-	G/G	Kaimai21	Henan,China	Hexaploid cultivars
319	-	G/G	Lankao679	Henan,China	Hexaploid cultivars
320	-	G/G	Luomai1hao	Henan,China	Hexaploid cultivars
321	-	G/G	Luomai21	Henan,China	Hexaploid cultivars
322	-	G/G	Luomai23	Henan,China	Hexaploid cultivars
323	-	G/G	Luomai24	Henan,China	Hexaploid cultivars
324	-	G/G	Luomai8hao	Henan,China	Hexaploid cultivars
325	-	G/G	Luomai9hao	Henan,China	Hexaploid cultivars
326	-	G/G	Pingan3hao	Henan,China	Hexaploid cultivars
327	-	G/G	Pingan6hao	Henan,China	Hexaploid cultivars
328	-	G/G	Pingan8hao	Henan,China	Hexaploid cultivars
329	-	G/G	Puxing5hao	Henan,China	Hexaploid cultivars
330	-	G/G	Quanmai890	Henan,China	Hexaploid cultivars
331	-	G/G	Taikong6hao	Henan,China	Hexaploid cultivars
332	-	G/G	Taixue7hao	Henan,China	Hexaploid cultivars
333	-	G/G	Tianhe3hao	Henan,China	Hexaploid cultivars
334	-	G/G	Tianmin198	Henan,China	Hexaploid cultivars
335	-	G/G	Xinmai11	Henan,China	Hexaploid cultivars
336	-	G/G	Xinmai12	Henan,China	Hexaploid cultivars
337	-	G/G	Xinmai16	Henan,China	Hexaploid cultivars
338	-	G/G	Xinmai19	Henan,China	Hexaploid cultivars
339	-	G/G	Xinmai26	Henan,China	Hexaploid cultivars
340	-	G/G	Xinmai31	Henan,China	Hexaploid cultivars
341	-	G/G	Xinmai9hao	Henan,China	Hexaploid cultivars
342	-	G/G	Xinyuan9558	Henan,China	Hexaploid cultivars
343	-	G/G	Xuke316	Henan,China	Hexaploid cultivars
344	-	G/G	Xuke718	Henan,China	Hexaploid cultivars
345	-	G/G	Xunong5hao	Henan,China	Hexaploid cultivars
346	-	G/G	Yangao1hao	Henan,China	Hexaploid cultivars
347	-	G/G	Yanzhan4110	Henan,China	Hexaploid cultivars
348	-	G/G	Yimai6hao	Henan,China	Hexaploid cultivars
349	-	G/G	YuanX208	Henan,China	Hexaploid cultivars
350	-	G/G	Yubao1hao	Henan,China	Hexaploid cultivars
351	-	G/G	Yujiao5hao	Henan,China	Hexaploid cultivars
352	-	G/G	Yujiao6hao	Henan,China	Hexaploid cultivars
353	-	G/G	Yumai34	Henan,China	Hexaploid cultivars
354	-	G/G	Yumai49-198	Henan,China	Hexaploid cultivars
355	-	G/G	Yumai70-36	Henan,China	Hexaploid cultivars
356	-	G/G	Yunong201	Henan,China	Hexaploid cultivars
357	-	G/G	Yunong202	Henan,China	Hexaploid cultivars
358	-	G/G	Yunong982	Henan,China	Hexaploid cultivars
359	-	G/G	Yuzhan4hao	Henan,China	Hexaploid cultivars
360	-	G/G	Zhengmai004	Henan,China	Hexaploid cultivars
361	-	G/G	Zhengmai583	Henan,China	Hexaploid cultivars
362	-	G/G	Zhengmai7698	Henan,China	Hexaploid cultivars
363	-	G/G	Zhengmai9694	Henan,China	Hexaploid cultivars
364	-	G/G	Zhengmai98	Henan,China	Hexaploid cultivars
365	-	G/G	Zhengmai9962	Henan,China	Hexaploid cultivars
366	-	G/G	Zhengpinmai8hao	Henan,China	Hexaploid cultivars
367	-	G/G	Zhengyumai0519	Henan,China	Hexaploid cultivars
368	-	G/G	Zhongyu12	Henan,China	Hexaploid cultivars
369	-	G/G	Zhongyu5hao	Henan,China	Hexaploid cultivars
370	-	G/G	Zhongyu6hao	Henan,China	Hexaploid cultivars
371	-	G/G	Zhongyu7410	Henan,China	Hexaploid cultivars
372	-	G/G	Zhongyu8hao	Henan,China	Hexaploid cultivars
373	-	G/G	Zhongyu9398	Henan,China	Hexaploid cultivars
374	-	G/G	Zhongyuanzhixing	Henan,China	Hexaploid cultivars
375	-	G/G	Zhoumai18	Henan,China	Hexaploid cultivars
376	-	G/G	Zhoumai19	Henan,China	Hexaploid cultivars
377	-	G/G	Zhoumai20	Henan,China	Hexaploid cultivars
378	-	G/G	Zhoumai22	Henan,China	Hexaploid cultivars
379	-	G/G	Zhoumai25	Henan,China	Hexaploid cultivars
380	-	G/G	Zhoumai26	Henan,China	Hexaploid cultivars
381	-	G/G	Zhoumai27	Henan,China	Hexaploid cultivars
382	-	G/G	Lankao926	Henan,China	Hexaploid cultivars
383	-	G/G	LuoPH02	Henan,China	Hexaploid cultivars
384	-	G/G	Luohan13	Henan,China	Hexaploid cultivars
385	-	G/G	Luohan7hao	Henan,China	Hexaploid cultivars
386	-	A/A	Baigao38	ng,China	Hexaploid cultivars
387	-	G/G	L54223	NG,China	Hexaploid cultivars
388	-	A/A	Lumai1hao	Shandong,China	Hexaploid cultivars
389	-	A/A	Lumai14	Shandong,China	Hexaploid cultivars
390	-	A/A	Shannong12	Shandong,China	Hexaploid cultivars
391	-	A/A	Taishan4606	Shandong,China	Hexaploid cultivars
392	-	A/A	Zimai12	Shandong,China	Hexaploid cultivars
393	-	G/G	Jimai22	Shandong,China	Hexaploid cultivars
394	-	G/G	Jimai23	Shandong,China	Hexaploid cultivars
395	-	G/G	Ji nan 17	Shandong,China	Hexaploid cultivars
396	-	G/G	Jining13	Shandong,China	Hexaploid cultivars
397	-	G/G	Liangxing66	Shandong,China	Hexaploid cultivars
398	-	G/G	Liangxing77	Shandong,China	Hexaploid cultivars
399	-	G/G	Liaomai19	Shandong,China	Hexaploid cultivars
400	-	G/G	Linmai2hao	Shandong,China	Hexaploid cultivars
401	-	G/G	Lumai7hao	Shandong,China	Hexaploid cultivars
402	-	G/G	Lumai8hao	Shandong,China	Hexaploid cultivars
403	-	G/G	Lumai11	Shandong,China	Hexaploid cultivars
404	-	G/G	Lumai12	Shandong,China	Hexaploid cultivars
405	-	G/G	Lumai13	Shandong,China	Hexaploid cultivars
406	-	G/G	Lumai15	Shandong,China	Hexaploid cultivars
407	-	G/G	Lumai16	Shandong,China	Hexaploid cultivars
408	-	G/G	Lumai23	Shandong,China	Hexaploid cultivars
409	-	G/G	SN055849	Shandong,China	Hexaploid cultivars
410	-	G/G	Shannong20	Shandong,China	Hexaploid cultivars
411	-	G/G	Shannong21	Shandong,China	Hexaploid cultivars
412	-	G/G	Shannong22	Shandong,China	Hexaploid cultivars
413	-	G/G	Shannong23	Shandong,China	Hexaploid cultivars
414	-	G/G	Shannongai2hao	Shandong,China	Hexaploid cultivars
415	-	G/G	Shannongyoumai3hao	Shandong,China	Hexaploid cultivars
416	-	G/G	Taimai1hao	Shandong,China	Hexaploid cultivars
417	-	G/G	Taimai18	Shandong,China	Hexaploid cultivars
418	-	G/G	Tainong2419	Shandong,China	Hexaploid cultivars
419	-	G/G	Tainong7018	Shandong,China	Hexaploid cultivars
420	-	G/G	Tainong8681	Shandong,China	Hexaploid cultivars
421	-	G/G	Taishan5hao	Shandong,China	Hexaploid cultivars
422	-	G/G	Taishan21	Shandong,China	Hexaploid cultivars
423	-	G/G	Taishan22	Shandong,China	Hexaploid cultivars
424	-	G/G	TaishanD44304	Shandong,China	Hexaploid cultivars
425	-	G/G	Wennong19	Shandong,China	Hexaploid cultivars
426	-	G/G	Youbaomai	Shandong,China	Hexaploid cultivars
427	-	G/G	Yannong19	Shandong,China	Hexaploid cultivars
428	-	G/G	Yannong24	Shandong,China	Hexaploid cultivars
429	-	G/G	Yannong25	Shandong,China	Hexaploid cultivars
430	-	G/G	Zhouyuan9369	Shandong,China	Hexaploid cultivars
431	-	G/G	Yannong21	Shandong,China	Hexaploid cultivars
432	-	G/G	Yannong23	Shandong,China	Hexaploid cultivars
433	-	G/G	Yan09135	Shandong,China	Hexaploid cultivars
434	-	G/G	Shanmai98	Shandong,China	Hexaploid cultivars
435	-	G/G	Jimai06039	Shandong,China	Hexaploid cultivars
436	-	G/G	Liangxing99	Shandong,China	Hexaploid cultivars
437	-	G/G	Tainong9862	Shandong,China	Hexaploid cultivars
438	-	A/A	Xinong979	Shanxi,China	Hexaploid cultivars
439	-	A/A	Chang4738	Shanxi,China	Hexaploid cultivars
440	-	A/A	Qinnong142	Shanxi,China	Hexaploid cultivars
441	-	A/A	Shanmai175	Shanxi,China	Hexaploid cultivars
442	-	A/A	Shan225-aixi11	Shanxi,China	Hexaploid cultivars
443	-	A/A	Shannong981	Shanxi,China	Hexaploid cultivars
444	-	A/A	Wunong6	Shanxi,China	Hexaploid cultivars
445	-	A/A	Wunong988	Shanxi,China	Hexaploid cultivars
446	-	A/A	Xinong94	Shanxi,China	Hexaploid cultivars
447	-	A/A	Xinong2611	Shanxi,China	Hexaploid cultivars
448	-	A/A	Xinong6049	Shanxi,China	Hexaploid cultivars
449	-	A/A	Xinong9718	Shanxi,China	Hexaploid cultivars
450	-	G/G	Xinong529	Shanxi,China	Hexaploid cultivars
451	-	G/G	Xinong585	Shanxi,China	Hexaploid cultivars
452	-	G/G	Jinmai31	Shanxi,China	Hexaploid cultivars
453	-	G/G	Jinmai61	Shanxi,China	Hexaploid cultivars
454	-	G/G	Linfen138	Shanxi,China	Hexaploid cultivars
455	-	G/G	Linkang22	Shanxi,China	Hexaploid cultivars
456	-	G/G	Linyou2069	Shanxi,China	Hexaploid cultivars
457	-	G/G	Tai7209	Shanxi,China	Hexaploid cultivars
458	-	G/G	Yunhan805	Shanxi,China	Hexaploid cultivars
459	-	G/G	Yunhan2130	Shanxi,China	Hexaploid cultivars
460	-	G/G	Yunhan2633	Shanxi,China	Hexaploid cultivars
461	-	G/G	Yunhan20410	Shanxi,China	Hexaploid cultivars
462	-	G/G	Yaomai16	Shanxi,China	Hexaploid cultivars
463	-	G/G	Chang feng2112	Shanxi,China	Hexaploid cultivars
464	-	G/G	Shan02-3	Shanxi,China	Hexaploid cultivars
465	-	G/G	Shanmai139	Shanxi,China	Hexaploid cultivars
466	-	G/G	Shanmai159	Shanxi,China	Hexaploid cultivars
467	-	G/G	Xinong158	Shanxi,China	Hexaploid cultivars
468	-	G/G	Shan627	Shanxi,China	Hexaploid cultivars
469	-	G/G	Shannong70	Shanxi,China	Hexaploid cultivars
470	-	G/G	Shannong138	Shanxi,China	Hexaploid cultivars
471	-	G/G	Tongmai3	Shanxi,China	Hexaploid cultivars
472	-	G/G	Xinong213	Shanxi,China	Hexaploid cultivars
473	-	G/G	Xinong822	Shanxi,China	Hexaploid cultivars
474	-	G/G	Xinong928	Shanxi,China	Hexaploid cultivars
475	-	G/G	Xinong2208	Shanxi,China	Hexaploid cultivars
476	-	G/G	Xinong3517	Shanxi,China	Hexaploid cultivars
477	-	G/G	Xinong9766	Shanxi,China	Hexaploid cultivars
478	-	G/G	Xinong9872	Shanxi,China	Hexaploid cultivars
479	-	G/G	Xiaoyan216	Shanxi,China	Hexaploid cultivars
480	-	G/G	Xiaoyan886	Shanxi,China	Hexaploid cultivars
481	-	G/G	Tieganmai	Yunnan,China	Hexaploid cultivars

## Sheet: Table S8
Table S8. Genotype of WFZP-A in 254 hexploid cultivars.
Number	Accession name	Haplotype
N1	Baigao38	WFZP-A-II
N18	Lumai1hao	WFZP-A-II
N24	Lumai14	WFZP-A-II
N31	Shannong12	WFZP-A-II
N51	Taishan4606	WFZP-A-II
N64	Zimai12	WFZP-A-II
N75	Aikang58	WFZP-A-II
N76	Anmai1hao	WFZP-A-II
N78	Bonong6hao	WFZP-A-II
N79	Cunmai12	WFZP-A-II
N80	Cunmai1hao	WFZP-A-II
N95	Heng10S29-2	WFZP-A-II
N282	JinFeng7183	WFZP-A-II
N104	JinHe8431	WFZP-A-II
N116	LuoMai29	WFZP-A-II
N117	LuoMai31	WFZP-A-II
N122	Pingan7hao	WFZP-A-II
N124	Pingan998	WFZP-A-II
N125	Pingan9hao	WFZP-A-II
N147	Xinong979	WFZP-A-II
N148	Xianmai68	WFZP-A-II
N155	Xinmai208	WFZP-A-II
N187	Zhengmai0856	WFZP-A-II
N203	Zhongjian49	WFZP-A-II
N215	Zhongyuanmai	WFZP-A-II
N225	Zhoumai24	WFZP-A-II
N231	Zhoumai32	WFZP-A-II
N233	Xinxiangdasui	WFZP-A-II
N241	Chang4738	WFZP-A-II
N267	Gaoyou9618	WFZP-A-II
N272	Heng5108	WFZP-A-II
N276	Hengguan33	WFZP-A-II
N277	Hengguan35	WFZP-A-II
N280	Ji38	WFZP-A-II
N286	Shimai12	WFZP-A-II
N288	Shimai18	WFZP-A-II
N289	Shimai22	WFZP-A-II
N292	Shixin633	WFZP-A-II
N295	Shijiazhuang9hao	WFZP-A-II
N298	Xinke8hao	WFZP-A-II
N316	Nongda179	WFZP-A-II
N318	Nongda193	WFZP-A-II
N336	Longmai212	WFZP-A-II
N341	Qinnong142	WFZP-A-II
N345	Shanmai175	WFZP-A-II
N347	Shan225-aixi11	WFZP-A-II
N352	Shannong981	WFZP-A-II
N354	Wunong6	WFZP-A-II
N356	Wunong988	WFZP-A-II
N357	Xinong94	WFZP-A-II
N367	Xinong2611	WFZP-A-II
N369	Xinong6049	WFZP-A-II
N370	Xinong9718	WFZP-A-II
N393	Anhui3hao	WFZP-A-II
N5	Jimai22	WFZP-A-I
N6	Jimai23	WFZP-A-I
N10	Jinan17	WFZP-A-I
N11	Jining13	WFZP-A-I
N13	Liangxing66	WFZP-A-I
N14	Liangxing77	WFZP-A-I
N15	Liaomai19	WFZP-A-I
N16	Linmai2hao	WFZP-A-I
N19	Lumai7hao	WFZP-A-I
N20	Lumai8hao	WFZP-A-I
N21	Lumai11	WFZP-A-I
N22	Lumai12	WFZP-A-I
N23	Lumai13	WFZP-A-I
N25	Lumai15	WFZP-A-I
N26	Lumai16	WFZP-A-I
N29	Lumai23	WFZP-A-I
N30	Sn055849	WFZP-A-I
N33	Shannong20	WFZP-A-I
N34	Shannong21	WFZP-A-I
N35	Shannong22	WFZP-A-I
N36	Shannong23	WFZP-A-I
N38	Shannongai2hao	WFZP-A-I
N39	Shannongyoumai3hao	WFZP-A-I
N40	Taimai1hao	WFZP-A-I
N41	Taimai18	WFZP-A-I
N42	Tainong2419	WFZP-A-I
N44	Tainong7018	WFZP-A-I
N45	Tainong8681	WFZP-A-I
N47	Taishan5Hao	WFZP-A-I
N48	Taishan21	WFZP-A-I
N49	Taishan22	WFZP-A-I
N55	TaishanD44304	WFZP-A-I
N57	Wennong19	WFZP-A-I
N58	YoubaoMai	WFZP-A-I
N60	Yannong19	WFZP-A-I
N61	Yannong24	WFZP-A-I
N62	Yannong25	WFZP-A-I
N63	Zhouyuan9369	WFZP-A-I
N65	Yannong21	WFZP-A-I
N66	Yannong23	WFZP-A-I
N67	Yan09135	WFZP-A-I
N68	Yanmai98	WFZP-A-I
N69	04zhong36	WFZP-A-I
N71	L54223	WFZP-A-I
N83	Dehongfumai7hao	WFZP-A-I
N85	Fanmai5hao	WFZP-A-I
N91	Han105284	WFZP-A-I
N93	Hansheng923	WFZP-A-I
N94	Heng10-5218	WFZP-A-I
N96	Huapei1Hao	WFZP-A-I
N97	Huapei5Hao	WFZP-A-I
N98	Huapei8Hao	WFZP-A-I
N99	Huayu116	WFZP-A-I
N100	Huayu198	WFZP-A-I
N101	Jimai06039	WFZP-A-I
N102	Ji729	WFZP-A-I
N103	Jimai325	WFZP-A-I
N105	Junda129	WFZP-A-I
N106	Xun2016	WFZP-A-I
N107	Kaimai18	WFZP-A-I
N108	Kaimai21	WFZP-A-I
N110	Lankao679	WFZP-A-I
N111	Liangxing99	WFZP-A-I
N112	Luomai1Hao	WFZP-A-I
N113	Luomai21	WFZP-A-I
N114	Luomai23	WFZP-A-I
N115	Luomai24	WFZP-A-I
N118	Luomai8hao	WFZP-A-I
N119	Luomai9hao	WFZP-A-I
N120	Pingan3hao	WFZP-A-I
N121	Pingan6hao	WFZP-A-I
N123	Pingan8hao	WFZP-A-I
N127	Puxing5hao	WFZP-A-I
N128	Quanmai890	WFZP-A-I
N135	Taikong6hao	WFZP-A-I
N136	Taixue7hao	WFZP-A-I
N137	Tainong9862	WFZP-A-I
N138	Tianhe3Hao	WFZP-A-I
N139	Tianmin198	WFZP-A-I
N142	Weilai0818	WFZP-A-I
N145	Xinong529	WFZP-A-I
N146	Xinong585	WFZP-A-I
N150	Xinmai11	WFZP-A-I
N151	Xinmai12	WFZP-A-I
N152	Xinmai16	WFZP-A-I
N153	Xinmai19	WFZP-A-I
N157	Xinmai26	WFZP-A-I
N158	Xinmai31	WFZP-A-I
N159	Xinmai9Hao	WFZP-A-I
N160	Xinyuan9558	WFZP-A-I
N161	Xingmai33	WFZP-A-I
N162	Xuke316	WFZP-A-I
N163	Xuke718	WFZP-A-I
N164	Xunong5hao	WFZP-A-I
N166	Yangao1gao	WFZP-A-I
N169	Yanzhan4110	WFZP-A-I
N170	Yimai6hao	WFZP-A-I
N171	Yikemai5hao	WFZP-A-I
N174	Yuanx208	WFZP-A-I
N175	Yubao1hao	WFZP-A-I
N176	Yujiao5hao	WFZP-A-I
N177	Yujiao6hao	WFZP-A-I
N178	Yumai34	WFZP-A-I
N179	Yumai49-198	WFZP-A-I
N180	Yumai70-36	WFZP-A-I
N182	Yunong201	WFZP-A-I
N183	Yunong202	WFZP-A-I
N184	Yunong982	WFZP-A-I
N185	Yuzhan4hao	WFZP-A-I
N186	Zhengmai004	WFZP-A-I
N191	Zhengmai583	WFZP-A-I
N192	Zhengmai7698	WFZP-A-I
N195	Zhengmai9694	WFZP-A-I
N196	Zhengmai98	WFZP-A-I
N197	Zhengmai9962	WFZP-A-I
N200	Zhengyinmai8hao	WFZP-A-I
N201	ZhengyuMai0519	WFZP-A-I
N207	Zhongyu12	WFZP-A-I
N208	Zhongyu5Hao	WFZP-A-I
N209	Zhongyu6Hao	WFZP-A-I
N210	Zhongyu7410	WFZP-A-I
N211	Zhongyu8Hao	WFZP-A-I
N213	Zhongyu9398	WFZP-A-I
N216	ZhongyuanzhiXing	WFZP-A-I
N220	Zhoumai18	WFZP-A-I
N221	Zhoumai19	WFZP-A-I
N222	Zhoumai20	WFZP-A-I
N223	Zhoumai22	WFZP-A-I
N226	Zhoumai25	WFZP-A-I
N227	Zhoumai26	WFZP-A-I
N228	Zhoumai27	WFZP-A-I
N234	Lankao926	WFZP-A-I
N235	Luoph02	WFZP-A-I
N237	Luohan13	WFZP-A-I
N240	Luohan7hao	WFZP-A-I
N242	Jinmai31	WFZP-A-I
N245	Jinmai61	WFZP-A-I
N247	Linfen138	WFZP-A-I
N249	Linkang22	WFZP-A-I
N251	Linyou2069	WFZP-A-I
N254	Tai7209	WFZP-A-I
N256	Yunhan805	WFZP-A-I
N257	Yunhan2130	WFZP-A-I
N258	Yunhan2633	WFZP-A-I
N259	Yunhan20410	WFZP-A-I
N260	Yaomai16	WFZP-A-I
N261	Han6172	WFZP-A-I
N264	Hanmai13	WFZP-A-I
N265	Hannong351	WFZP-A-I
N266	Gaoyou2018	WFZP-A-I
N268	Heng562	WFZP-A-I
N270	Heng4399	WFZP-A-I
N271	Heng4422	WFZP-A-I
N273	Heng5364	WFZP-A-I
N275	Heng6632	WFZP-A-I
N281	Jimai585	WFZP-A-I
N287	Shimai15	WFZP-A-I
N290	Shiyou17	WFZP-A-I
N291	Shiyou20	WFZP-A-I
N301	Beijing0045	WFZP-A-I
N302	CA206	WFZP-A-I
N303	CA0415	WFZP-A-I
N304	CA0629	WFZP-A-I
N308	Jingdong17	WFZP-A-I
N310	Jing428	WFZP-A-I
N472	Laoting639	WFZP-A-I
N317	Nongda189	WFZP-A-I
N319	Nongda211	WFZP-A-I
N320	Nongda212	WFZP-A-I
N322	Nongda408	WFZP-A-I
N323	Nongda413	WFZP-A-I
N325	Nongda3492	WFZP-A-I
N326	Nongda3634	WFZP-A-I
N327	Nongda3753	WFZP-A-I
N329	Zhongmai12	WFZP-A-I
N330	Zhongmai175	WFZP-A-I
N331	Zhongmai349	WFZP-A-I
N332	Zhongmai415	WFZP-A-I
N333	Zhongmai875	WFZP-A-I
N334	Zhongyou206	WFZP-A-I
N338	Longyuan082	WFZP-A-I
N339	Changfeng2112	WFZP-A-I
N342	Shan02-3	WFZP-A-I
N343	Shanmai139	WFZP-A-I
N344	Shanmai159	WFZP-A-I
N346	Xinong158	WFZP-A-I
N348	Shan627	WFZP-A-I
N350	Shannong70	WFZP-A-I
N351	Shannong138	WFZP-A-I
N353	Tongmai3	WFZP-A-I
N359	Xinong213	WFZP-A-I
N362	Xinong822	WFZP-A-I
N364	Xinong928	WFZP-A-I
N366	Xinong2208	WFZP-A-I
N368	Xinong3517	WFZP-A-I
N371	Xinong9766	WFZP-A-I
N374	Xinong9872	WFZP-A-I
N376	Xiaoyan216	WFZP-A-I
N378	Xiaoyan886	WFZP-A-I
N417	TieganMai	WFZP-A-I
